# Supplementary material for: Genomic Diversity and Introgression in O. sativa Reveal the Impact of Domestication and Breeding on the Rice Genome
Source: PLoS One. 2010 May 24;5(5):e10780. doi: 10.1371/journal.pone.0010780 (PMC2875394; doi:10.1371/journal.pone.0010780)
Supplement: Table S2 — SNP marker information. (0.38 MB XLS) [file pone.0010780.s009.xls]

## Sheet: Oryza_Sativa_1536SNP_Feb13submi
Supplementary Table S2. SNP marker information
SNP_Name	Chr	IRGSP4.Coordinate	TIGRv5.Coordinate	Customer_Strand	Sequence
2	12	10606617	10604967	Reverse	TACAACTTACAAGGATTATTGAGCTTCTTTCTTTCTCTGCCGTGGCTTCTATCTTTACCT[T/G]CTATGCATCTTCAACCTGACTTGATGATTGTTTGAAACCAATTTTAATGGAAGTTAAATG
3	8	2885077	2879730	Forward	ATAATAGTGTGGCACCACCAAGGTTCCAAGTTTTACGTGTGTTGTCCTTGGACAAATGTA[A/G]TGGTATGGAGGATTATTACATAGAAAGTATTTTGCAGTATGCTGGAAGGCTGGGTCACCT
4	6	10409339	10409339	Reverse	TGAGGAGATGCCTAACTGGATTGAGCAGCTCATGCACCTGAAGAAGATCTACTTATTGAG[G/C]AGCAAACTAAAGGAAGGTAAAACCATGCTGATACTTGGGGCACTGCCCAACCTCATGGTC
5	6	10409339	10409339	Reverse	TGAGGAGATGCCTAACTGGATTGAGCAGCTCACTCACCTGAAGAAGATCTACTTATTGAG[G/C]AGCAAACTAAAGGAAGGTAAAACCATGCTGATACTTGGGGCACTGCCCAACCTCATGGTC
6	6	18038794	17160794	Reverse	AGGAAAAGGTGGGAGTGATAGTGGCAGTGGGAAGCACAATACCATTATTATTGTCATTAT[G/A]CTCGGAACTTTGGCTATCATAGGCGTCCTTATTTATATTGGTTTCTGGATCTACAAGAGG
7	6	1764762	1764762	Forward	TCTCTGCTTCACTTCTCTGCTTGTGTTGTTCTGTTGTTCATCAGGAAGAACATCTGCAAG[T/G]TATACATATATGTTTATAATTCTTTGTTTCCCCTCTTATTCAGATCGATCACATGCATCT
8	6	1767007	1767007	Forward	CAGCACTCGAGGCTCCTAGGATCCTAAACCTCAACAACAACCCATACTTCAAAGGAACTT[A/C]TGGTGAGTTACAATTGATCTCAAGATCTTATAACTTTCTTCGAAGGAATCCATGATGATC
9	3	1249290	1249288	Reverse	AGGCTGGGCGATCGACTTAAGCTGGCTGCTGGTGTCTTCTCGGCAGTAAAAGTTTCACTC[G/A]TCTTACCTTTTCGCGTAACTCTTCATTGTCCTTGCGCAGCTTCATCTCCTGGTCGATGTT
10	3	32363157	31451341	Reverse	GAACAGATCAAAAGGGAGATTAAAATACTTCAGAATCTTTGTGGAGGTCCAAACATTGTG[T/A]AGCTTCTTGATATTGTCAGAGATCAACATTCTAAGACTCCTAGCTTGATCTTTGAATATG
12	2	29782673	28889943	Forward	CCGGTGCAGGCTGAAAGAGGAAATGCCCTCGCGGCAGAGCAAGGGTTATCAGACAAGGTG[C/T]GTATTACTACTGTTTATTCTGTTCTAAAAAAAATTCTACTGTTTATTCGTATCGGGATTT
13	6	3081327	3081327	Forward	TTCATAAATATTTGTATCTAACCAGAGGCACATCGGGCCTTATAGGTAAACCCAGCTCCT[T/C]CTGCAATTCAGCTTTACACTTGGCCTAAACATGAATTCGAGGTTTCATAAATTAGTCTGT
14	4	34105216	33487614	Forward	GTTCCCTGCTCTGCGGCTGCGCAAGGAAGGAAAGCACAGATGGGATACACTTGAAGACGT[T/C]TGGAATGGCTTGTGTGCTAAAGTGGTGTGTGATCGCTTACGGTATGGCGTGAAGACAGGT
15	6	31776915	30898915	Forward	AAACAACCAAAAGGTGCTGCCATGACAAAACATGTAAAATACATTGATATACTTAGGCAC[A/G]ACCTTGTATCGAAGGTGATCAGTGTCGACAAGGCTCCACTGACGTCTGCATTTATCATAG
id1000039	1	194136	191938	Forward	GATAGGACTGATAGCCAAATTGTTTCACAACTGCAACAATTAATGCCCATTTGTTGTGAT[A/G]AAGTGCACTCCATACAGATTGTCACAAGAATGAATTGTGAATTGTTCAGGTATTCTGGAA
id1000223	1	422620	420422	Forward	CCTAGCTGGACAGGGGTTATTGCCTGCTTCAGAGATGGCCTCGAACATGTCATGGAAGCA[T/G]GTCAGTATAAGTTGCTTGCAAATGTCATTTGTACCTGTATCATCCATCATCCCTAATGAA
id1000556	1	657891	655693	Forward	ACAAGAGTTTGGATTGTTGCCATCTGCTGGCGTGGACACGGATGACGACACTGCCATGCC[A/G]TGCCAATTGCCAAACACATAGCAACATGCCTCTTCTGTTCACACACACCACCCTCCAGTG
id1000673	1	742351	740153	Forward	TCCGAGATATCATCTCAGGAGCAATATAACCTACTGTTCCTCGTGCAGCGCTAACTGGCA[T/C]AAAACTGTTATCCCGTGGGTACAGTTTGGCAAGGCCAAAATCGGCAACTTTTGGGACAAA
id1000830	1	916004	913806	Forward	GATAATAAAATCTGGAACTTCTCAGAGATATTTTCAGGTATACAGGACACTAGAGCATTG[T/C]TACAAAAAGGACCAGAAAGCAAATGATGAAATAAAATTGGCCAAAAGTTTCATGAGAAGT
id1000955	1	1043946	1041748	Forward	TGACTGAGTATTTATGTGGGGTGGGCGTGGGTTGTTCTTATCAAACTTTTCGCCTATCAA[A/G]ATGATAACAGTGAAATAAAATTTTCAAGAAATGAGGGAAAAAACTTTAGCTAGGCGCAAA
id1001073	1	1174585	1172387	Forward	TTTTATTACAAATAACATACAATACACTCGATTTGGCAAATATACCTAGGGCTAAATGCC[A/G]GTTCCATAAACCCAGTGGTAAAAACAAGCCACATGAACCAGTTAGTGGCAAAAATAAGTT
id1001125	1	1326271	1324073	Forward	GCGAATCTTTCAGCTCGAGGAGATGCTAGCAGCATGACGCATTGACGCAGACGGAGTACT[C/G]GAGACTGGAGAGTCACACACGACAACACACAGTGTGGTGGAGTAGACAGTACACTTGCAG
id1001371	1	1777041	1774843	Forward	CCTCGGAGAGATCAACAACCGCGTGCTTGCCTTCCTCCATGAGGATCGAGTTCTTGGCGC[T/G]GGCGATCGGATGAAGCCGCGGCGGAACCCGGAAGCGAGGAGAGGAGAGGAGGGAGGGAAG
id1001516	1	1965548	1963350	Forward	ATCTTCAACTAGCTAACACATGCGTCAGATTGGGCGATAGGCAAGTGTGGTACTCACCGG[C/G]GCATGTCGAGCGGCGCAGCTTGCCGTCGGAGCAGAGGCACGCGAACGCCGCCGCGGAATC
id1001662	1	2078005	2075807	Forward	ATACAGTGAGTGATTATGAGGTTAGATGCGGATATTTGACGCTGCGGCCGTCTGCTCTAA[T/C]GTGTATCATGTGATTGGCACCATAGTATACTCCTACTTTTGCTAATGGGGAAAGGCATTG
id1001821	1	2276961	2274763	Forward	TATACTATATCTTTTTTTTTCCTAAGCTTCCAGTTTGTCATGAACAGCGGCAGCTCAAAA[T/C]TTATTGCATTGTCGGTTTACAGAAAATGTTCATTGGACACCTTCGGTGAATCAATTACTT
id1001973	1	2568541	2566343	Forward	CTGTTGTATGTACTATGTGATGTAAATGTCAGTGGGCGGTTGTGGAAGATGGCTAACTTG[T/C]GGCACTAGTTCTGATTTCAGAAATGCCAATGCACAACTTGCATTCTAACCTTTTCTTGTG
id1002158	1	2725468	2723270	Forward	TAACTAGAGCTACCCACCCCACGACCAAGCTAGGACCTCGAGGTACCATGCAATCGTGAC[T/C]ATTCGATCGGGCATCACCAACGGACAGGATTTTAGTACCTCACAGTACTAGTACCTTGCG
id1002308	1	2899077	2896879	Forward	AGAAGAGAGTAATTTATTTGCAAATTAACCGCTCATTGTGAACTTTAATTCCTAATCAAT[T/C]AATGCCGTTTACTCCATTGCCATGCATCGATCGCACTGCTTGAGGCCTTGATGCTGATCG
id1002514	1	3173465	3171267	Forward	TTTATTTTTCTAGTCCTGTCTCTTTCAAATGGATGCTACTTTTGTCGTGGTGCACGCATG[T/C]ATTTTTATTTTCTTTGTTGAGGCTAGCAAGTAGCAACCCTATCAATAGGCTTTGTGAATG
id1002784	1	3399615	3397417	Forward	TTTTTTTTGCCGGGAGCAGTGGCGGATACAGAAAATCGATTCGTTGGTGTCATAACGTGT[T/C]TATCGGTGCCATAGTATGCTAATTATGCTTAAATCATGGTGTTATAATATATGGATAAAC
id1002899	1	3528691	3526493	Forward	ATTTTCATGCTCCACCACATAGCAACATTTGGACCGCGAAAAAGTCATTCCAAAAGCAAT[A/G]TCTCCAAAAAGGAAGTGACACATGCACATATGGTCGTTGCCATGACTAACTAGCAAAAGC
id1003036	1	3695404	3693206	Forward	GCAGCAGGAGGGAAATTGTAACACTATATATGTTCTTGTTTGCTACACGCAGGTGTAACT[C/G]TGAGGAAACCATCTTTCCAGCAGAGATTGTTTTAGCCTCATAACCAGGGCGAATAAAGCA
id1003315	1	3986949	3984751	Forward	AAGTGCTGATCGAAAACAACAATTGGCTTCTTGGGTTGCTGACAAGAAAAAAGTCAGTGC[A/G]CATGCTATGGATCTGAAGCAGCTAGACAATGGTGTCATTGTGCCACCTACAGGATGGAAG
id1003408	1	4096944	4094746	Forward	AGAAGAAAAAAAAAACTGAAAGTACAGTAAAAAAATAAACGTCTTGGACGAACAACGCGA[A/G]AGCAGGCAGCCAGCAGCTACAGCCTACCTACATACTCCTTCCGTCCCATAAAAAACGAAC
id1003559	1	4259452	4257254	Forward	TCATTCCTAGTTGCACGGAAGTATTCGCCAAATACTTCAGTGTTAAATTGTAACGAATGC[T/C]AGACAACCTCATGGCGAATTACAGCGGGGCTAAAAATTAATAGACGCTTTAAATAGTTAG
id1003812	1	4587744	4585546	Forward	ACAGTGAAAAAAAAATTAAAATCACTTATATTATGGGACTGAGAGAGAACTAAATCACCA[T/C]GCCTAATCGATTTTGAGCGTTAGTGTTGCGATGTGTTTGTGGTGGCTGGCACGGCGAGCG
id1003838	1	4645923	4643725	Forward	ACTCGGAGTGGTGGGACATGGTGAGTAGCCCGGATTACCCGGACTCGGAGTTCAGGAAGG[T/C]GTTCCGCATGTCCAAGGCCACGTTCGAGGTGGTCTGCGACGAGCTCGCCGCCGCCGTCGC
id1004109	1	5070146	5067948	Forward	TTTATCTCGTTGTAGGTTTTTCCTATTCCCCTTTTGTACATAGCTCGAAGGAGATGTCGA[T/C]GCTCGTCTTCTTCATCTAGGATGCTTCCTTCCATGGATGGCTTGAGCTCAACTAGAGCTT
id1004156	1	5129109	5126911	Forward	CAGGTTGTTTCCTTCTTTCATTCCTTGTCTCTACGGTACCGAGAGTAGCTGGGCCGCTGG[T/C]CTGATCAACACCAATCACAAACCTTCGCCTACACAAGGCCTCTTACCCCCAATACCATTT
id1004243	1	5325867	5323669	Forward	TGGAACGTGCGCATGCCTTATATTATGGGATAGAGGGAGTAATAGGAAATGTCTCACCTG[C/G]TCCTAGATTCTTATATTTTGGGACGGTTCTTATATTTCGTAACAGAGGGAGTAATCCAGA
id1004319	1	5441843	5439665	Forward	ACAGGTGGGCCCATCTATCCTTGATAAACCCAAAGGCCACGCACACGAGTCACTGACACG[A/C]ACGGGCACTCGCTTCTCCACTAGGGTTTCTCGCCGCCGCCGCCGCCGCTCGCCGTCGCCG
id1004420	1	5633253	5631075	Forward	ACTTTTTGCATTCATGGAATGACAATATACAATACTTCTCATCGCTCCACTGTAAAAGTT[A/T]CTTCTTTCGGATTGAACAATAAATTATTTTAACTTAAACATGAAATAAACTTACAGTCCA
id1004591	1	5835846	5833668	Forward	GACAACAAACAACATTTCTATATTGTCTTTCACTAATGTACCATTACCGTCCTCGATTTT[A/G]TTGTTATTCAGTGGCAGTCTAGCTAATGTCACATGTCTCACTCTCTGTTCTCTACGTACT
id1004759	1	6099037	6096859	Forward	ACCGTGAGAGTATTATTGCATGTCTCGCATGCATCCAATTGCTTGTTTGTGTGCTCATAT[C/G]CATGTCTAACACATCACCTTGATCTATGAGATTAAATTTTAGAAGAAATGATTTTTTTTC
id1004849	1	6219741	6217563	Forward	AGTCATTAATGGCGACCCCATAGAAGAGGGATATATAGGAGAGAGGGTTAGCTAGCTGCT[A/C]AAATCATGGTATATGCATGCCTAAGCTCATCTTCCCCTCCCCCACAAGGCCACAACTAAT
id1004874	1	6249675	6247497	Forward	GCTACTAATATTATAAATTGATAACCTCAATCCTTCGGATAAGTATAAGAACAAATCAGC[A/C]AAGTTTGATGATCTGATGTCCATGGATAGTTGTGTGATTGGGTCTTGGATGTTCTGTGTG
id1004972	1	6358082	6355904	Forward	ATATTGCAAGCATGTTGTGTGGACCTCCGGCGCAGAATCACTGTCAAAGAGATCTTCAAT[T/C]TAGTCTGTCATAACATGGGCTAGTTGTGCACTCCATATACTTGCGTATAAAAAATTGCAT
id1005125	1	6628435	6626257	Forward	CCGGAACGCGTAGGAGATCCGGTATATCTGCATCGTGGACTTGACGAGCTCCTCGTTGAA[T/C]AGCAGGTACTTGCGCTTCCCCTGCGTCGTGCCGGAGCTGCATGCACCGGCGGTGAGGTGA
id1005141	1	6666524	6664346	Forward	ATTACGTGAAAGCACTTTAATTTTTTTCCCAGAACTTTTCATTTTAACCTTTGCTCGTAT[A/C]AGTCAGAGCATTGTAAAGTCAGAACACACTGATTTGGACCACACCGAGGTATAATTTCAG
id1005261	1	6973408	6971230	Forward	GCATCAGAATTTCAGACCAAATTGAGGCTAAATTATGTGAAGTCAAGAACAGTTGTTTTG[T/C]GCTTTGCTGGCAGTAAGTGTACTTATTCATTCTCTCAGTTCAGCAGGAATTGTAGTTTTC
id1005263	1	6974878	6972700	Forward	TAACCAATTCTACCAGCACTACCTTTCAAGGCTGCCATTTTTCAATCACAAAGAGGAACA[A/T]TTCAGAAAAGCAGGGTTGTCTCTCTTCGCCTCCCACGCAAAATTATGAACAAGCTAATCT
id1005465	1	7126837	7124659	Forward	AGCAGAGATGTGACTCCCAATCACAATGGTGTAGACCCCCTGCTGGTTAAGGTCGATTGG[T/C]GCCAAGCACTTGAGGCCAGTGCGGTAATCCCCAAGGAGGCAGTGTATCCTGAGCAGCCCA
id1005731	1	7369226	7367048	Forward	CAAACAAGATGTACAATGTACTGAAAACCATAGATCTACTAGGTACAGGTAAAAGAACAG[C/G]AGGAGAAAGAAGAAAGAACATCAGTACCATAAAAGTTACCACACACAGCTGCAGCATCGA
id1005815	1	7426452	7424274	Forward	GAGGACCTCGTCGAAGATCCTGTGGAGGCCCGGGCGGTAGGTCACCTCGCGTGGCACCAT[A/G]TAGTAGCCGTCGTTGATCCAGAACGTCTGCGTACTGCGCTTCTCCGGCGAGCCGATGTAG
id1006064	1	7717365	7715187	Forward	ATACAAAATGAAAAGCTTTTCCAAGTATGAGCGTTTATTTCTACACATTTGGGCTCTCTC[A/G]ACAATCAACTGATGATAACCAATCTTACCACCGCAATATGCTGTTCAACACCAGACTAGG
id1006175	1	7853081	7850903	Forward	AACCTGCATCTTTTTGGTTTTAGGTTGCTGTTGCTGCTTTAATTTTTGAGGTGCAAAGAA[A/G]TGCAAGGTCAGAGGCTAGGAAGGAGGAAGCTCGTAAACAGGAACTTGAGGTGGTACTTTC
id1006248	1	8052059	8049881	Forward	CATCGATCCCGTTTGTGCTCTCCATTGATGTACGGATGAATTTGAGCATGATACAAGTCA[T/C]GGTTTCCAGTGGTAATGTTTGACTGATCTGATTGCTCTAGTGACCGACTCCACGTCTCTT
id1006604	1	8759542	8757364	Forward	CATCATTCCATCGTGTAGAGGATTCTGTTCTTTAAAAGAACCAATTTTTGCTTGGTAGTA[A/G]TAATTGCGAATATGGTGTTATGGGTTTTGCTCTTTTCCATTAATGACTACTCCCTCTGGT
id1006804	1	9096263	9094085	Forward	CTGATGTATGTCAATCAATAGCACGAAAAAAAATTCCCACCTTTTACACACACTTATGTC[A/C]TTTTCTTTTAATTACTAGGCACTATTTTCTCTCCATCAAGGCTTGGGCCCCCATGTCACA
id1006954	1	9304832	9302654	Forward	TGCCCTCAAGCAACCCTAATTATTACCATCTTCATCTTCATCCTTGGTGCAGATGCATCT[T/C]TGGCATATCTTCAAGTCAGTAGTTCCCAAGGTAATGAAATCTTAGCCTTCAGAATTTGTT
id1007050	1	9422897	9420719	Forward	AAAAAGAAGGTAGGAGAGAGGTGGCATGTCGATGTAGGCTAGGTGGCGTAGCAGGAAATA[T/G]GATTGGATCGAGAAGCTCGTTGGCTCCTTTATCCATCTTGCTTGTCGTATAATGTAACTT
id1007376	1	9962938	9960760	Forward	TTAGATTTGACATCCGATGAGAGTTCTGATGAGGACACCATTGATGCAATTGGCTTGTCT[C/G]AAGTGGAGGCTGATGCAAAACCTGAGGAGCCGATAAAGAAGTCACAATCCACTCTTCTTA
id1007745	1	10738886	10687708	Forward	AAATCCTTGGTTTCATTAAAAATCAAATTGAAAGCGCACTGGTGCACGTGTAATATTCTT[T/G]GACATCAGCACTTGAAATTCCTGGTCATGACTCCTTCACCACTCCGGCTGTGTTTCCTGG
id1007748	1	10741562	10690384	Forward	TCAGTGTAGCAAATCATCAAGTCATTGAGCCATTCATCCCCCATTTTGTTTCGCAAATCT[A/G]TCTTTATAAGAGACATAGCTGAGAAGACCCTCTCAACTGAAGCCGTTGCCACCGGAAGTA
id1007975	1	11158230	11107052	Forward	GTTGGCGAAGTAGTACTGGACGATGGAGATGTAGGTCTGCAGGACGGTGGAGGCGAAGAC[A/G]AAGAGGGTGACGACCATGGCGATGATCCCCCACGGCGAGCTGAAGTACTTCTTCCTCAGG
id1008109	1	11409596	11358418	Forward	CTCTTTTGCAACACACGATAGTACTAATATCAGTGTTCTATATTCGTTGCAACATGGACA[A/G]CTATTGCAACCATTACAAAAAGCGTGGAAATAACTTCGCCCAAATTACAATGCAAATATA
id1008267	1	11948647	11788469	Forward	CAGTTGTTGGCTAGTGGCTACCTCCAATATTGAAAGCGATTGAACATTCTTGATGTTTGG[A/C]ACCACTAATCCATGTTCTGTAGCCATAGCTACCCCAATGTTATGGGATCCTAAAACAACA
id1008485	1	12481640	12321462	Forward	ATTGTTGGCGCTTACGCGTGCATTAGCCTCCCCCGACAAACCCAATCTGGATCCTAAGAG[T/G]CCGACATGAGGGATCTAGAGTTACCTCCAATTTCATTGAGTTCATGTTTGAGAAATAAGA
id1008539	1	12734053	12573875	Forward	AATCTAGGGGAAAAAGCACCGTGATGACATACAAAACTATAAATTACAAACAACAGACAA[A/C]TTTGTGATACCTTTTCCATTCCCTCTGTATGCATGACTCAACAATAACAGCAACATGGAT
id1008679	1	12853237	12693059	Forward	GCTCGTTCGTTGGTCAAGAAAAGATTCGACCGCGCTTTCGACGATTTCGTCTTGTGTTCC[A/G]TTTATTTCGACGATTTTTTTTCACGTGTTCCAAAACGGAAGATGCAGAAATTCAACACTG
id1008787	1	13236912	13076734	Forward	TCTGCAACTTTCTGCAGAGTTCAGTGCTTCCAGGTGTTCAGATATTTCAACAATTCTCAG[A/G]GCATATGCACGTTAGAAGCTGGGATATCTCGCCCACACTTATTCAAAACCTGAATTTTCT
id1008896	1	13485836	13325658	Forward	CGTCTCCACCGCCGTCGATCATCATCGGCGCCGCCACCACCTTGTCGTCGTCCGGAAAGA[T/C]TTCGTTGTACTTAAGGACGGTGTTGTCCTCGAATTTGAACTCGAATTCGCCATCCATGAT
id1008949	1	13671069	13510891	Forward	GAAAATGTAACAAGTTCCTTGTAAGTTGTAACCAGCTCATACTAGGCAGAGCAGAGGCAA[T/G]AACTTCATCTCAAGAAATGCTGCTGTATTTGACAATTAAATAAATGCAGATTTTTTTGTT
id1009007	1	13855997	13695819	Forward	GCGAGGATGGATTTTGATCGTCCTGCCCAAACCTGCTGGCAGCGTTCTTCCTAGTCCTAC[A/C]AACATTACGAGGCTCAGGCTTACGACCCATGGTTACGAAAAGCGCAAACCCCACCAACGC
id1009137	1	13981773	13821595	Forward	GGTGTTGCCCTTCCACACCTGGTACCGCTTCTCCTGCTCCTCCGGGCACGAGTAGTGCTT[C/G]GCGTACTTGGCCATCCACTGCGAGAACATGAACCTCAGCTCCTTGTCGGACTTGTCGCAC
id1009283	1	14203809	14043631	Forward	GTATGTTGCTCCATTCTCATGCACCGTGCCAGATATTTGCCGCATAGTTCGGTCATTCAT[T/C]GAGGATTCTGTAAGCTTCATGGCACATGGGGGTGGTGGGGACACTTATGCAGCCGTGAAG
id1009557	1	14573794	14413616	Forward	AATACTTACTCAGAAGGCATTCTAAGATGGCACTTCACATTGGCCTAAACACTCTGCGTA[A/C]TGGACAAATCAATCTAAAGATGAGCACCTCAAAGATGGTTCAGATAGCACTCTTGGGGCT
id1009616	1	14592566	14432388	Forward	TGCAAGAAGCTTCCCTAATTGATACACCATCAAGAAATCAATGGACTCAACACCAGCGTC[T/C]GCCCAGACAAAATGAATGCAGGCACCTAAAATATAGAACCATTGACTTTTCAACACTGAA
id1009746	1	14770014	14609836	Forward	AATGCAGGAACACACCAACACCCACCCCCTCAATCAACCATCCGTTTCTTGGTGCCACAA[A/C]CCACAAACAGCAAGCAAACATGTCCAACAGTAGTGGAGAAGAAACAGAGGAACATTTCTA
id1009867	1	14961699	14801521	Forward	GCACCTTTTCAGATTTATGTCTTAACATTATGTTATTGTGACATTGTCAATGTGGGTTCC[A/G]TCATATGTTTGGATCTTCTACCTTATTTGTAGGATTCAACAGCAACAGGAAGTCCTGGCT
id1009987	1	15382582	15477789	Forward	TAACCGTCCGATTCACAGTTGTTTGAGACATTCTCATTTTCCTATTTGAGTTTGTCTTGT[A/T]ACTCATCAATGGCCACGAAATGCGACCTGAATATTGCAGTGCTAAGCCATAATGCCATCT
id1010215	1	16086965	16182172	Forward	AAACAGAAGCTGGAATAGCTCAGTTGGTTAGAGCGTGTGGCTGTTAACCACAAGGTCGGA[A/G]GTTCAAGCCCTCCTTCTAGCGATTTTTTTAAGTTAATTTTGTTTTTTTTTCACAACTCAA
id1010270	1	16230895	16326102	Forward	ACTGTTTACAGGCTACTTGAACACTCTGATTTTTTTTTCTCACAAATCAGATGCTCTTCC[T/C]TGCAAGATATGCATACGCACGGTGAGTGCCCTTAGCGCTATTATGCTCATACAAACTCCC
id1010403	1	16716706	16811913	Forward	TGGCTGCCAGCGCAGCGTTGCTCTGCCCATTGTTCCTTGTGTTCCCGACATGTTCACAGG[T/C]GCAGGAAGATGCTCTGATACCAAGTTGTCACGGCCCGGCTGTCAGGAGCTGGGAATTGAA
id1010769	1	19453322	18123324	Forward	CTGACTATATAAATATTTGGAGGATCAAATTTAGATAGTCCGTTGGTAGTCTTGCATTGT[A/C]TCAACTTAAAGCATGAGCCATGCCTGGTACTCACCTAATTGAGCTTATGATATTCTACCT
id1010811	1	19595247	18265249	Forward	TGTAGCAATTATCAGTCGGGCCAATTTAATGCCGCCATGGTAACACCTGATTATTTTAGA[T/C]TCACTCAAGAGGAAGTAACGCTATATAGTTCAGCAGTTTGGAAGTCCGTATCATAAATTC
id1010861	1	19703849	18373851	Forward	GCTAAACGTGGCTTGCCACACCCAGCAGCTTGCCGTCTTTGTGATCAAGACGATGAGATT[A/G]TCCAACACCTGCTGGTTTCTTGCATGGTCGCCCGGCAAATATGGATTGAAGTGCTCGGGT
id1010973	1	19918097	18588099	Forward	TTCTAATAGTGAGATCTTGTTAATGTAGTGTAACAAAACAGCATGGCATCATGGATATGA[C/G]TTATGTCGCCACTAGGACAATTGGCTTCCTGTGGATCTTTAATATGTTCGTGACCCATGA
id1011057	1	20030306	18700308	Forward	ACTAGGGAAGCTTGAAGTGCAAGGAATTGAGCTATAACTCATCGGTTGCAGAGGAATCGA[T/C]AGGGATAACTTGGGATCAGAGCCAAGGAAGACGGAGCACCTCATCTTTATGCTTCTGTTT
id1011127	1	20119280	18789282	Forward	ATTTACACACCAGTCCAGCACATCAAACCATGCTTCCTACATTGCTACGAGTGATCAGAT[T/C]GAATTATTCTTATATGCAAAATTTATAGCTTAACTATATGACAAAACCAAATATTTTGCT
id1011200	1	20275209	18945211	Forward	TTGTGTTGTTGGGGGTGCAATAAAACTAGGCAACGAAGACACATTGTGTGCCAGCCGTAT[T/G]TATGTGATGGATTTTAATGGCTTTGGCTGATGTCCGTGTGGGAAGTGGAAGCTACTTGAT
id1011280	1	20349129	19019131	Forward	CGTGCATCATTTTCTAACTCCAATATATATTGCATTCGTCACAAGCTGCTGCCCTAGCCT[A/G]AGAGTCAATCTCTTCCTTGTAGCGATCACGCTTCTTGTAGGTATGAGCATCCTGTTTGAA
id1011513	1	20902934	19572936	Forward	ACTCTTGTTATCCTAATCAATAGGGAAGAAGTGAACTTGCAAAAAAAATAAACTACAATG[A/G]CATTATGAAATGGGTAATTCCACACCGAACAAATCCTTTCATCATTATCCTAATCAAATC
id1011568	1	21012003	19682005	Forward	TACCAAAGGTATCATATTGGAAGACATCACGGGTGATGTTGAACTGAAGGATGTGTACTT[T/C]AGCTATCCTACCAGGCCGGAATATTTGGTATTCAATGGATTCTCCTTGCAAATACCAAGT
id1011578	1	21042663	19712665	Forward	TACAGGTGCTCCAACACATGGGGAGTTGTTTTGCCTAATTTTTTGGTGCAATGCAGTCAA[A/T]GTTTGAAGATGCAACTCAAGTAGCAACTGAGGCAGTTGGAGGCATCAGAACCATCACGTC
id1011669	1	21346266	20016268	Forward	GCCTCCTCACTGGGAGATCCGGCGGGGAGGGAGCGGCGACGGCATCACGGCGAGATGGCT[A/G]GTTGAGAGAGTGGAGGCGGTGATGGCGGCACGGCAAGATGGCTGAGGGAGTGGAGGAGGA
id1011873	1	22243874	20913876	Forward	ATGCATATAGTTATGCATGGAAGATCCCATAGTAGTAGACTAGTAGTGGGTTGGCGAACT[A/C]GCCGCCACCATAACTACTAGCTTCTTTTATTATAGTAGAGATAAGCATAAATTGAGAGGT
id1012048	1	22678415	21348417	Forward	CCTACTTACAAGACAGGGGCAACATCTTCTTTGTTCCCCTTTCGTCGTCTTAATCAGTGC[T/C]AGGTACCACAAAGCATTGAATCTACCTTACTTCTATCTAATTTCAATCTTCATATTATGT
id1012330	1	23452043	22122045	Forward	ACGGATCGCATGGAAACAAAAGGGGGCGGCATCCAGGAAAATCTATCATGTAGTAGTGCG[A/G]ATTGAGAGGGAGGGCGCGTGTGAGAGGGGGAGTGGGAGAGAGTGGATGGCGGATTGGGAG
id1012481	1	23697789	22367791	Forward	CGGCATTCTTGCAACAGTCGTGTGTGCGGATTGGTTAGGTGTGTAGGAGCGGACAGGGAA[T/C]TGTAGGCGAAAGTCTTGCCGTGCCTTTTGGCCGGCTTGACGATGGGGACACCCTTTGGCA
id1012666	1	23995074	22665076	Forward	TGAGGCCCATGATCAGAAGGTGCACAGTTCTTGGATCAACTCTTCCATTGTAGGTCTATG[A/G]TCTGGATTTTCACTGGTGCAGGCTGATGCGATCTTCGCCAGCTTAGCTGCTTCAGCTGCC
id1012784	1	24199686	22869688	Forward	AGTGATAAACATGAATATGCTAATAGGAACAATAGCATCTAAAAACATGTTTTACACCGA[A/G]ATGAGGATAATCATATTGTTTGGAGAGAAAAATTAAATTTTCATCCCTCCGCCCAGGGAA
id1012864	1	24282913	22952915	Forward	GTTTCTGCCTCTTCATTTGAAGATTGTACCACTTCTCCACTGTTCACGCTCAAGTTGTTC[T/G]GTCTTTTCGTGTTATCTGGCTCTTCTGAGGTCGTATCATTTGCTCTCTTTCTCTTTGCTG
id1012996	1	24463487	23133489	Forward	GGTGTGATAGGTTGTATTGTAGCACAGTACGCCTCCACATCACCGCACACGTCAAACTAG[T/G]CGAAAGGCTAACGCGACATTACCCTAAATTTACATCATTATGCAAAAAAATATATTAATG
id1013067	1	24496372	23166374	Forward	AGAACATGAATACGATTAATTAAAACCTACCCCAAAAGGAACCCAATGATTGAGATTGTA[T/G]AAGCGGCGAGGAAATGAGGCAATTAGAGTAGGCACAAAGGTGAGGAACGGCCGATTGGGT
id1013178	1	24614219	23284221	Forward	GTCCCCCCAATAAGCACTAGCAGCATGCCAACTTGGTTCTTTATTGCAACTCCTATTTTT[T/C]AGCTGCGCACAGCAGCAGCAGCAGCAGCAGAAGCCAGCAGGGAGAGGAATTGAAAGCATT
id1013296	1	24850835	23520837	Forward	TTCTAGATTCTTTCTCCATTCTCCATAGCACCAGATTCCTATCAACAACTACCTACTTTT[T/G]TCTATTAGCACCTCATCATTTGAAAATAACATACACCAGAGAATAGTCCCTTGTATGTCC
id1013342	1	24994192	23664194	Forward	GTTTTTTTCCCCCTCTCAATCGCGCTGCGGTCGCCTGCTGTTTGAATGTGGATTGTCTGC[A/G]TTGGACGAAATGCAGCGAGTGGTGGAAAAGAACATAGAGGGACTGATTAATCAACGGGGT
id1013416	1	25020765	23690767	Forward	GGATTACCGGGCGCTCATGACGATGGAGAAGGTCCTTGTTCAGATGGAGAAGGACGGCGT[C/G]GACTCGCGGATGCTGGACCTCGGCGCCGACTGCATGTGCAAACTCCTCGTGGCATCCCTC
id1013568	1	25240875	23910877	Forward	CAGTAACTCAGTAAGTCTCAATCCATATAGTTCAATCTCATGCTATCCTTCACTTTCAGC[A/T]AATCTATCTGTTAAATCATTGCATCCTTTTTATTACAGCACATATCAGGATAAATGCAGA
id1013855	1	25496033	24166035	Forward	TGCGGGACCTGCTCTTCTCCGGCGTCGGGTACCTGCGGTCGCGCATGTCGTCCCAGCACA[T/C]GGTCATCATCGAGGAGACCGAGGGCTGGACCAACAACCAGCTCTACGACGCCGTCAGGAC
id1013920	1	25516083	24186085	Forward	CACAATTTTATATAACCCGAGGAACGCACTTAATTTCTGTTTGCTACAAGCTGACTTGTC[A/T]GTTCTATTGGCATTAAATCCTCCTACTTATCTTAGGCATTCATATTACTTTCTATACAGA
id1013967	1	25546040	24216042	Forward	TATGCTGCTGTAATGGAACAATAGAATAAGTCTTCACATTGTGACTTTGCATCTATCTTC[A/G]TTATAAGTTCGCTACTATTGACTCTACCTTGTAGCAACAACACTATCTCTTATAAATACC
id1014057	1	25598728	24268730	Forward	ACTAAAAGAAAAACTAAGATTTTTAGGAGGGGTGCTGACATACTGATATGGTCAAGACAA[T/C]ACCTAAGTATGGGTTACGCACATGCTTTGACACAGGTCCCACACCACAAAAAACCAATGT
id1014143	1	25713114	24383116	Forward	AACAAAAAGTCCAACACTACAATCGAACCGATTAAAAACCGATGAACCGGACGGTTTTAT[A/G]GAACCAGTGAACCGGTAGTGGTTTTCTAAGAACCGATTTTTAATTTGTCCTATTAGTATG
id1014372	1	26014872	24684874	Forward	GAAAAATGAATCTACTGGTTTTTTTATTGTGCAACTAAAATACTGATAAGTGATGTTACC[C/G]ATAGTTCGCATCCCAGTGTAAGCCTGTCATTTGTGGATATCACTGGAAGAACAAGACTTT
id1014452	1	26051543	24721545	Forward	GATCACTGGATAAAAGAATTTGGTTCAACGTATGCAACAAACAATTAAAAGCCACTGCAA[T/C]ACTTAAACCCCGTGTACATCAACAAACCACGTGTACATTAAGATGAAAATATGAAACTAT
id1014819	1	26475801	25145803	Forward	GCTAAACAAATCAACAAACAGCTATAGAACCTGTTGTTTCATACCTACCTTGAAAATACC[A/G]GTCTTGCTTCAATAGAATTTACAAGTATGCCATCATAGCTGCAGAAATAATGCAAATAAA
id1014867	1	26569619	25239621	Forward	TGCCGCCTCTTCGAGTGTGAAATGATAAAGGTATGCTAGGCTTCACGGAGATGAAGTTTG[T/C]CAAGACGATAATTCATAAAGGCTGTGTTTAAATCTAGGGGTAAAAATTTTTATCGTGTCA
id1014925	1	26664356	25334358	Forward	ACATCATTTTTCTTGTAAAAAATGTTGATCTATATGTGATGTAATAAGTTTCGCTGGCAT[C/G]AATTCCCGTATCTATAGATCACTATGCCAGCGTCAAGTATGTTACTCCATCCGTAAAATA
id1015006	1	26796725	25466727	Forward	TGTCGCTCCCAATCTTGCACTTTCTCTCCTCCCGTTCCCCCACGAAGATCGGCCCGCAGC[A/G]TCGAGGCAGGGAACTTCTAGGCATGTGAAAGGAAAAAAAAATAAATTTCTGTTGGCAGTT
id1015221	1	27105078	25775080	Forward	GAAATATTGTTCATACTCCTAACAGTTGTACGTGTACCATTATCTGGCTGTGGCTCTGAA[C/G]TCTGAACATGAAACTGAAGAGAAAACAATGCATAAAAAGAAGGCACGACGCTGAAAGGAA
id1015302	1	27622297	26193299	Forward	GCCTGGGTGGGTGCCCACGCCCCTTGTGCTCATGTCTTCCCGTAGCCCTACACCGCATTG[A/C]TCCGCAATTAATCCCTCTTCACACGCACTGGTGCCCACTGGCCCGCGCTCGAGCTAACGC
id1015467	1	28219552	26790554	Forward	AATTATAAGAGATTGAAACACTGATACCAATGAATTGCTAACAGAAAAAATTCTGGAAAC[A/G]GATTGCGTTCAACTCAGAGAAGTGCTTTGGACTGGCTAAAATCAGTGCCTTAGCATAAAC
id1015596	1	28518172	27089174	Forward	AGGGACCGCTTCTTCTCCAACGACCTCCCCCAAATCTGGTTGGTGCCTCCTCTCTACCTC[A/T]CTCTCCAACTCTTACAAGTAATCCAGTCGGAGCCACACCTCATTCTCCCTTTCTTCCCAT
id1015599	1	28524323	27095325	Forward	CCATCGGGTGGCAGCTCGGAGTCGTCGACGCCACCACTTGCCTCATCCTCAGAGTCAGGG[A/C]CGAAGCCGCCGTCGGGTGGCAAGTCGGAGTCAGGGACATCGTTACTTGCCTCGTCCTGGG
id1015931	1	29313930	27884932	Forward	AGTGGAGATATGGCGCTGAAGGGTGAAACTATCTTTGAATTTAAAGAATTACTCACCGAT[A/C]AACTTCAGAAAATCCTTATCCACATTATGGAGTACTTATAATATAATGTAGATAGTAGTG
id1016186	1	29645126	28216128	Forward	GACTAAGGCGAGTATGACAAATGTTGACAAGGCTCCGTCGCAGACTCTACGCCTACTCGA[T/C]TACTCGAGAACGATTGGTGGATCTCGACAATGAATGCGGAATGAAGAGATGGTGTACTCG
id1016510	1	30018876	28589878	Forward	GTTGTCATGCTTAATATTGTGTGGTACAATATGGTGCAATTAAGATTTTTTTCCATTATT[C/G]CTAGGTTGACTCTCATGCTAATTCATGAGCCATACCTCATCTTTTTTTCGTCCTCCGCCT
id1016640	1	30180581	28751583	Forward	ACAAACCTCTTGCACACTATGGTGAGATGCTTACAATATTTGGTAGCACCATGGCTACAG[A/G]AAAGTATGCAAAGGACTCAAGTTCAGTCCTAGGAACAGAGGATGTCCAAGATGACAATGA
id1016689	1	30240398	28811400	Forward	GTCGCCGCCCATGGAGCGAGGTGTCCCGCCGGAGCCGCTGTACTTGAGGAGCTTGGAAGA[T/C]GAGTTCACCTTCTTGTGCTTTCTCTTGCGAACGAAGAAGACGGTGGCTATTAATCCAAGA
id1017115	1	30804697	29375699	Forward	GCAACTATCCTAACACACAGAGCACTTACTCATTGTGGATCACCGCTCTCGTAGCGCTTC[A/G]TTTCGTGCTCCACGATGCAACGCGATCACCAAGCCATGGGGAAGGCGCGGTGACCCATTC
id1017313	1	31061222	29632224	Forward	TCAAGCCGTAAGGGATAATTAACAATTCCAGCAATTTATTCTGGAAAAGAAAAAACCAAA[A/G]CATGTATGGTGGATCTGATAGCAAGGTCGTGGGTGCTCAATCGGTGTCCTGCACTGATCA
id1017791	1	31587559	30158561	Forward	AAGGACATCTGAATCTGACGGCCATAAATACATTTGCCGCACATGTATGCTGACAAAAAG[C/G]AGGCAGCTTTAAAAAAGGGAAAACAAGTGTAAATTTTGCACTTAAATTTGTTGGCTACGG
id1017934	1	31778346	30349348	Forward	TTCAAAGGCTCCAGCAAGCTGCAACAACTGCGATCTTGAGCTAGATCTGATGGTAGTGGC[A/G]TGGGATCTGCAACAACATATATCCTGCAACCGCCTTTACCACTATGGCGATGCCATAACA
id1018345	1	32255716	30826718	Forward	TTTCCTGCAACTAGTCATAAACTGACAGTTTGGTAGGAGCAAAGCGTGCACGGGGCAGCA[T/G]ATTATAAATGGTCTTTGTCTGTAGCTGTAGGCCACGCATTTTTGTGCTACTGATATCAAC
id1018610	1	32611889	31182891	Forward	TGGGGGGTTTTGCAGCGGGAAGGATCGGGATGGGAGGGTGCGGTACCTTGAGAGAGCGCA[A/G]GTGGCTCCCGGCGATGCGGTACATCTCTGCCGTGCGCGTCGCGGAGGCTTGGAGGAGGCG
id1018770	1	32870685	31441687	Forward	TCTATGTTCAAACTTTAGCGCCACCTACCATTCGAAAGCACGATATTTATTTTCAACCGT[T/C]AATACCATCCACGGTTACAAGTACAGTTTTACAAATAGGCTGGCACTAAATACCTCAGAA
id1019229	1	33468660	32039662	Forward	GTGGTACCAGTGCGCCGTGGCGATCGCAAGTGCTCCCAATCAACGCAGAGAACAACAACA[A/G]TGCTCTTCACTGCTCAGTTACGCACGCACGCACCCGAAGCGCGCGAGTCAAATGCAAGCA
id1019248	1	33472646	32043648	Forward	GAGGAAATTAATTTCCTTCGGTCCCCTCGCTACCCTCCACCAGGTCACGAGCGTTGTGGG[T/C]GCCGGTTTCCTTGTACAGTGTCTAAATCCAACTAGGTCACGTAAAATAGGATCCTTGTAC
id1019332	1	33587122	32158124	Forward	TTGTTTCTCTGCAATTTGATATGAATGTGACCAATAGGGCTTCATATGTGCAGGATGTCA[T/G]CAACAGAGAAGATAGCGTGAGGGCATGGCTTTGTCGAGCCGATGCTGATTACCAGGATAA
id1019950	1	34196823	32767825	Forward	ATGCACTTGTTTGTGTGGCAAAATTAGTACAGATTGTCTGACAAATGTTGCTCTTTTCAG[A/T]GTGGACTATGTTGTACTGACCAGTGTTGACAGAGATGACTTGCCTGATGGTGGTAGCAGC
id1020154	1	34381726	32952728	Forward	ACAAAAGTTCTGTAATTTCTTATGTTAGACCACAAAGTACCTTTTAACTTGTTTCCTTCT[T/C]TTAACCGTCATGCTACTTGTTTCCTAACTTGTATTTGAATTCTTTTTGGCATGCAGCTCC
id1020166	1	34399721	32970723	Forward	TGTATTGGTATTGATAGTGATAGGAAATTGATAGCTGGATGTTAGAAGAGAATATTAGTG[T/C]GAACTCATGTTTGGGTGTAAACATGCAAACCCCCCAGATGAATCGCAAAGGTGGTCTTGA
id1020326	1	34569599	33140601	Forward	TTCCTTTCAGGTCATACTCGATCTTGATGGAATCAATGGCTGCACCATGAGTAATCACGA[T/C]CTGCCTCACCGTGGAGTGCACGCCGTCGTCCCAAAGGGTTCCTCCCAACCCTCCCCACGG
id1020631	1	34929805	33500807	Forward	GAAGATTCTCCGGGATTGTTAGTACCACACCAAGTACAGACTACAGAGTTATTGGACAAC[T/C]GCACCAACTGGCCATGCATGATCAAGTGAAAAATATGAAAGGGAAGAAATATTGTAGAAT
id1020667	1	34945306	33516308	Forward	TATGCAGAAAATCTAAGTGATGGAAGTGTGGAACAGTGCAGAACCACAGGCAAACAAGCG[T/C]AAGTTTGGATATACGCTTGCCACTGATGCATGCTATACACTCTTTATATTATTTATATAT
id1020740	1	35003593	33574595	Forward	GCCAGAAATAGACACAAAGAAGTTGATCGCCGATCTTAAGAAATCCGATAAGTTGGCCGC[T/C]GATGCTTTACTGTACTTCAAAAAGACACGCCATATTATTCTGTATTATGAGGATGTTGTC
id1020828	1	35170076	33741078	Forward	CTTGATTTACTTGGATTCTATATAAAAAAAAGGAACGACAGATATTACCTGAAGCTAGCA[A/T]CTTGCGTGTGCCTCATCTTTATTTTTATTTTGTTTTCACTGATTGGTGCGGGGACGGAGT
id1020938	1	35497463	34068465	Forward	TGTTTAGCTTAGAGCCTCAGACACTGCTTATTCATGCACTTGTGGATTGCATGAATAGAA[T/C]AACCAGAACATGTGACAATAAAAATAGCAAGCATTAAAGCTCAGGAACACTATCACCACA
id1021259	1	36030708	34601710	Forward	GGTGATTGTTTGTAGACTAAAGCCTAAGATCCTGTAATTAGAACTCCAACACATGTTTCT[A/G]ACGGAGATCAACAAGAAAGAACTTAATTGCATTTCTCATTCTAACGAATTGCAAGATAGG
id1021363	1	36174758	34745760	Forward	TGTAATTGCAAAACTTCAGGCTTTTCTTTTTGCCATGGTTACAACTTTACAATGGTGCCA[A/C]AGAAAGACAGCCAAGATGCGCATTTGATATCCTCCATAAAACCTTAGGGAACCTGTCTTT
id1021697	1	36461310	35032312	Forward	TAACAAGGGAATCGCAAGGATACTTGAGCAAGACCGAGATTATTTCAGGGCATACACATC[A/G]CACACCTTTGGAAACATCAGAGAGCACAAATGGGGCCACCCCAGACCCCTCAATCGCATA
id1021841	1	36703501	35274503	Forward	TTGGCCCAGGCGCAGGAGCTGTTCGACGAAATGCCCGAGAGGAGCGTCGTCTCGTGGACG[A/G]CGCTGATCATCGGGTACGGCATGCACGGACAGGGCGACATCGCCGTCGACCTCTTCGAGA
id1021920	1	36762713	35333715	Forward	CACCACTGTAGACACTTAGCACCCCCTTATGCGGCGACGAGTTAAAAAGAAACTAGTGCT[A/C]TGCTCTCTCACCTTGTACATGCCCTTAGCAAGTCACTCCGAAAGCGGATGAACAAATTTG
id1022207	1	37123586	35694588	Forward	GAACAAACTCAAGATTTAAACAAGATGTTGGGCCACAATATAGCATTACTAGTTTCTTGA[T/C]AAAGTATGCAATTGTGATGGACACTATTCCAAATTTAGAGCAGCAGGATGATCATGAGTC
id1022408	1	37298115	35869117	Forward	TACTGTTGCGGATCGATGTCAATTAGGCTTGATAAGGATTGGCATGGCCCGCGGATGACG[C/G]CTTACGAAAGCTCTCCCTCTATAAAAACTTTTAGGACAGTCCCAACCCATAACACTAGAT
id1022832	1	37730119	36301121	Forward	ACTTATAAAATACATAGAAAATTCATCTCAACTCATTTTGAAACAAACTCAAAAACTGCA[A/G]ATTCATCATCATGCATGCACTCTCTGATTAGGTGAAATAAAAGTAATTACTTACTTTGCA
id1022958	1	37917157	36488159	Forward	CTGCTTAGGAATTGTCTTATATGATGATCTGGTTCATCTCTGTCCGTACATAAGATGAAC[T/C]CGCCTGTTCCTAGAATCTCTGCACATTTGTTGTGATCATTATTGTTGCTTCCGACGGGAA
id1023286	1	38693441	37264443	Forward	CCATGGAGATCGTAAGTGGGCAACGATTGCAAAGAGCCTCCCAGGTCGGATCGGGAAGCA[A/G]TGTCGCGAAAGATGGACCAATCATTTGCGCCCAGACATCAAGGTTTTACTCTTAACTTCT
id1023347	1	38786580	37357582	Forward	CCGCAAGTTCAGCATCCCAACAGATGCTGCATAGATCCCAGAGCGTACTGAACAGCACCA[A/G]AAGCATGGCACCTTCTCCACCTTGCTCGGCATTGCCACTAGGTGTAGCTCCTCATCTCCA
id1023572	1	39148579	37719581	Forward	TAGAGTTGTGTAGTATACTTTACACATCTCGTACAATGCTTCGAATTGGATAAAAACACG[T/G]GAGGCAGCAGGCAAGTATGCACACGACCGGGTTATCTTAGGTACTTCTGTGTGCTGTGTA
id1023978	1	39689189	38260191	Forward	GCCAGTACATATAGCACAGCAGGCTTTAGGGAAAAAAAACCTGTAAAAAACACAAAAAAA[A/G]ACGGTGGGCAATAGAGTTTTTTCTAAGTTCTAATGGAGATGACTGATGTTGATTAGTTTG
id1024233	1	39951354	38522356	Forward	ACTACCACGGACATAACTAGCCGAGCTAAGCTCAGTTCGTACTTCGAAGTGCTACAAACA[T/C]TCTGGCAAAAGTAGGAGATTTATTCTACTGTATAGTCTGTTATACTATCATATTGGAAGC
id1024301	1	39998141	38569143	Forward	TATTTTGGGTTAAACCGGGTTTCTTGACAGGATAATACTCCTACTAGCACCAATTATTGA[T/C]GAACACAGCCAGATTCACGATATGATGAAAACAGACGGATAAAACAAAAATAAACGATGA
id1024503	1	40388043	38959045	Forward	AGTATTCCTGCTATAAATGACTCGTACAACAATCACCATTTGCATGCCTGCCTCTCGATT[A/T]TGGAATTCATGGTGCCCTTTCCCTTGTACTTGTATGCATTCCTTGAGGAGATAGGCCTTC
id1024836	1	40892571	39463573	Forward	GATGCGACGTCTGAAAAATGTTATGCCCGCTGAAGAACGTGCTGGTGTGTCTGCACTGCA[C/G]TGGATCCTACTGAAATCCTGAAGCTCTGATTTAGTGATGACTAGTGATTGGTTCGTGAGT
id1024973	1	41125056	39696058	Forward	CTCACTGCCATAAGTCTTGATGGTCTTTTCTAGCTCAGAAACAGTAGAGACAGATTTTTC[A/G]TACTGCGCTTGCTTTGCTTTTAGCTCTTGCTTTGATTCCTGAAGCTCTTGTTCAAGTTTC
id1025153	1	41354303	39925305	Forward	CTCAGACAATTAAAGCTCAGTGTGTCCATGAAATACAAAATCTCTAGACACTGCCAAATG[A/G]TAATGTGAATTTACCTGTACATTGCGTTCAATTCCAAGCTTATAAAGTGTGGCATTACAA
id1025292	1	41555667	40126669	Forward	ACCCAAGAAGCAGCAACGGACAGTGAAAAAAGAGGAGGGCAACAAGTCGACGACGATGGC[A/C]AGCAGCAACTGAGCAAAATGCAGCTGATGACACTAGTTACCCAGGTGGCTGTGGCCTGTG
id1025409	1	41688572	40259574	Forward	CAACACTTACCACTCCTGAGCGTTCACTCTCAGGAATGTAGGGTGCAGCACCATTTTCAA[A/T]GGCTTGCTGCACATAACCATTTAGAAACGAGAGGTTTCTGTCGATCTGCAACATAAATTT
id1025558	1	41891076	40462078	Forward	ATATCTTGAGAGTCATAGACTGATCACGAAATGCTTTTATATTTAGATAACGGATAAGCA[T/C]GCGAAGCTTCCGTCCACCCTTGCATGTTTCAGCAATTTCTTGTTGGGTGAGATATTTTCC
id1025772	1	42281066	40813068	Forward	GATTCATAGACTGCCTGTGTTGGTGCAAAGAATCAAACACCTGTCCTGGAAATGGTCCAG[C/G]AAACTCCAGATTGTTCCGAGCCATCAACTGCTCCTGCTGCCGTTGCTCCCTCCGGATCTG
id1025888	1	42461949	40993951	Forward	TCGCCTGTACAAATTGATAAACGGTTTCACATCTCCTACGTGAATCTGAGAGCGATGCAA[C/G]GCACAAGCACTACCACTGAATTCTGAACTTGACTGAAATTTTCTCATCAGTTCTTGGGCT
id1025983	1	42579266	41111268	Forward	ACACTGATTTCTTTGCAGTTTAGGGGGGCAATAGGTCCTGGACGGCTGCGGAATAATTCT[C/G]CGATGGAAGTTGAGCAGATATGCTATTGTTGTTCTGTTGTAGGACCTGCTGTATTATGCA
id1026321	1	42902427	41434429	Forward	GCGAAAGCCCAGTCTTGGCTCCTTTGAGCCCTGATGGACGGCGGCGGCGGTCTTCCGTCG[T/C]TTCTCTTTTTGAAGACGTCGTTTTGGCACCCCCTTGCTGTAGGGCGATCTCGTCTGTGTT
id1026538	1	42987109	41519111	Forward	AATCGCTATCACATGATTACATAGTTGGAGTAGTATATATTTTCTCTATTGCTGACATGA[A/T]TACATAGTTGTAGTCCCAAATTTCAGCTGCATTCAGAGTCCTTAATACAAGTTGCAGCAC
id1026656	1	43144586	41676588	Forward	GTTGCATGCCTAAATCTCTCCATATAAATAGAGAGTGATCGTGACTAGAGATACTTGCAG[A/C]AGCTGCAAAATAAGCGAAGATGACTACGCAAGGATTTGCTCCCGTGCTTGCAGTAGCATT
id1026833	1	43575875	42107877	Forward	AGCTGGCAGTTGAGTGATGGGTCATTTATCGTCTCTAGCTGCCATCAAGATACCTTGTCT[T/C]AATCACCTATAAAAGGAAGATATCATAGCTCGATCTACCTCCAGACATCTTAATATTCGC
id1027099	1	43751775	42283777	Forward	GCACAAACTACATGGAATAGGATCCATAATTTTGGTACATATAGGCCTCTTCAAATTTTT[C/G]ATTTATCATCTTTGGAAATTGGAATCACCAAAATATACTTATTTTCAAGAATCCTGGATT
id1027235	1	43856709	42388711	Forward	CTATCTCGGTCAGCTCTCGAAGTCTCGATCCAGATCGCCTCTTCCAGATCATGTGGCTGC[A/T]GCGCAGTTGCCGCGTTTGCGGTGTACGAGTGTGACCTGCACAGACTGTACGTACTCCATG
id1027331	1	43963018	42495020	Forward	AAGCCTCGCGAAGTCGCCGTTGGCGAAATCGGGGTGGTCGTTGCAGCTCGTCGACGCAAA[C/G]TAGGTCAGCGCAAGCAGGTAGCAGACTAGCAGGGGGCAGTTTTCCGCCAAGTCAACGCTG
id1027554	1	44130981	42662983	Forward	AACATTTGGACCGGACGAGCACCACACATATGCCCGATGTGAGGAGGTCAAAGCCATTCG[T/C]ACGTCTAGCTATCACAAGAGCAAAGTAGTATATTGTACAGGGAGTATTATCGATCGTACA
id1027598	1	44152380	42684382	Forward	CATCTCATGCAGGAAACCACCACGCCAGGAGCACCCCTAGTGATCAGGGCTCGTTCAGAA[T/G]GGAGGAAATGTGTACGAAAAATAGAGGATTGATGATTTCTTTGAATTAGGTACTGCAGAT
id1027658	1	44188806	42720808	Forward	ATTGTATCATCTGGTGCCCCAAAACAGCACTTCCTGCCTATCTCACCGTCTGCTTCAGGA[C/G]GCACCTCAACTATCGTACCACTGAGCCCTGGCACTTCACTCCAAACACCACCCGCAGCAA
id1027818	1	44375876	42907878	Forward	CGACACCTGCCCCTCCACCTTCCATCCAGATTGCCTCGCCATCCAGGTCACAAGACTGAA[T/C]AATTTTCAGACAGAAACTGTGATTGATTTTGTAGCATGTTCAGTTCATGATCAAATCCTG
id1028092	1	44447118	42979120	Forward	CTATTTAACACTTGTGCTCCTCGACTTATTTCAGGTGAATCAAAAGAAGTGCCAATTACA[T/C]AAGTTGGACAAAGCAATCCGTGATACTAAAAATATGGAGGAGAGGTATTAAATATTCCAC
id1028304	1	44672286	43204288	Forward	CCACATAGTTTGCAAATTGATCTTTCATCATCACCTTCAGATTTCAAACAAAAAGACAAG[T/C]CACTTTTAGCAAGGACCATCAACTTTTCATATTAGGTGCTTAATTTTCTGAGAAGCAGAG
id1028446	1	44916202	43448204	Forward	ACAAATGGCTCATGCTGGAAAACCCAACAAAATTACCATAGAACTAAAATGGATCCAATG[A/C]CAACTTATCACCGTATAATAACATCTATCTTTATCATTCTTCGTAGATTGTCTACTTCTC
id1028544	1	44987957	43519959	Forward	TGCAGATGCCACGCGTGTCTTTTAACAATGCGCAATCGGCAATTTGCAGGTTCTTGGGGA[T/C]GAAGATAAACGTGTAAGATACGACCGAGGAGAGGATCTTGATGAGATGAATATGGGAGGA
id1028615	1	45027302	43559304	Forward	TATCGACTGAAAAAGGATAGATGAAAGGTACCTCTCACCAAAGCTTGGAAACACAACCTG[T/G]AGAAATGAGCCAAAAGGATGTAATTACATGAGATGATTTATCTATGTGTATTTGACATCC
id2000096	2	201495	201495	Forward	GGAAAATTCCAGTTATCTTCACTTTAGAGGGTGATTTGATAATCTCACGCTACCTCTTTT[A/T]TTAATTTCTGGCTTTTAACTTCTCTTGGACCATATATATACGGGACATGTCTTCAGTGGA
id2000235	2	316859	316859	Forward	GTAAACAGTCGCATTACAGCTAGCAGCAAACATGAGTTCGCGAATTGATCAACATAACAT[T/C]AGGCAAAAGAGCTCAAAAAAGGATAGTCTGGGGCAGATAGTTCTATATCCTTGCAAACAA
id2000359	2	552012	552012	Forward	ATAAATAATCCCTCTATACAATTATCAATAAAATCAGGTCATATCTTTGTTCGTTGAAAA[A/G]ATATCTCCTGACTTTGTGTAGTTTACAGTTATACCACGGACCCCACTTTACTATAGTCCA
id2000405	2	568585	568585	Forward	CCATCTGATTGCTATGCTCTGAAAAATGACAAAGGCATGTTTGAATACATCATTTGTTTG[A/G]CTGAAATCGAAGACAAAATTGCCTCGATACATGCAAAGCACTAAGAACAATTCCAGATGC
id2000442	2	629512	629512	Forward	ATTGTGTTGTCGCAGATTCCATGGCAGTACTGACCCGGAGATTCGCACTCGTTGATATCT[A/G]TTGACGCCATGGAAAAGTAGCAAAACAACTGAAGATCAATGCACAGATGGACATAAGGTG
id2000566	2	748104	748104	Forward	GGTGTAACCCTTTCTGTTGTGTGTTTGATGTAGGTGAGACAGGAACTCTGGTAAGAACTG[A/G]CGCCATGGAGTCTAATAAGAAAAGAAAAAAGAAGAAGAAATCACGTAGGCTGCCAGGGGG
id2000618	2	786788	786788	Forward	CGTAATGATGAGAAAGGCTAATTTCTCAATCTTTGTTTCTGGCAGTTGTCAAATTTGCCC[A/G]GGAAACAGGAGACCTCCAGACGCTTTCAGATGTTGATATCAAGATTATTGCTCTAGCTTA
id2000674	2	861576	861576	Forward	TGCTCTGCTAGCAGATGAAAGGCCTCTTGAACACATTGAATTGTTGTAGCCTCGGTGTTC[A/G]TATCTTGAGGAAGAAGAGGCTCAGCATGGCTTGCTGGGATGTTCAACGATGCCGCCATCT
id2000835	2	1000481	1000481	Forward	AACTTCTCTTCTACCGGCCTCTCCTCTCCCTGCAGCGAGCTATTCGTTTGCACAGTGCTC[T/G]CTCAAAGCTGCCGCTGATGGCCACGGGTGGTGGGGATTCCGCGCCGGCGAAAATCGCCGC
id2001102	2	1288670	1288670	Forward	CTTTTGACGAGATGATGAATGATCACACACACACACCCAAAAAAATCGCAATCAAAACAA[A/G]TCTTGCGGGAGCAGCACTGGCGTGAAGATTGAACAAATAAACATGCATTTATATTCGATT
id2001243	2	1671454	1671454	Forward	CCAGGACTCTTGCTTCATCCACCATACCAGCCTCACAGAACCCACTCAGCATCACGTCAA[A/C]CGTCACCTGGTCAGGCCTCGGCAGACCTCTCTCCCATTTTTCCTGCATGTCGTTGAATAT
id2001287	2	1968779	1968779	Forward	TATGTATATTTATTAGTACCTTTTATGCCTTTCATAATTGAATGGATTGACATGGCTGGC[A/G]AATGTCTGTGTTGCTTTAATATGCCCTCATTTGGGCTTTTATGTACTAGGGTTAGTTCGT
id2001363	2	2135390	2135390	Forward	GATTATGAGTAATTAAAAAGAAATTCCATAGTTCAAATTTTAGTGAGTAACCAAATTGGA[A/G]ACGACTTGTGGTGAGTTAGAAGAGTACCAAGCCTGGCATAAGGAACATGGGACCACCATA
id2001418	2	2267969	2267969	Forward	AATTTGACGAAGAGAAAGACATGAAAACATAAAGGAATGGTGCGATGCAGGGTACTCACA[A/G]CATGAGCGAAGTCCTGGTCGCGGTGCCTGGCATAGAGGTCTCTAGTGCTCGCAACGTGGG
id2001420	2	2268790	2268790	Forward	GAGTACCCATCGTAGGGTAGTCGACCTCTGGTCGCTCCTCGTACAGTGACTCCTCGTACG[T/C]GTGCTGGTCCACCTCAGGGCGGCCGATCGCAATCCTCTCAGCTGCCCAGATAGAAAGAAA
id2001470	2	2414266	2414266	Forward	GGTAGTATATTATAATTAGATCTGAAAGTTTTCTACTAAAAGAACTTACCACAGTTTTAC[A/C]AAGTTTTCCACTAAAAGAACTTACCAAGTTTTACAGATAGTCCCTAGTATTTATTTAGTG
id2001565	2	2819093	2819093	Forward	CAACTATTGTAATAATTATTGCAGAAAGAAGTGACCCTTTAATTTTCTTTTGACCTGATC[T/C]GCATTCAGTATCGTTGCCACATAGTTTTGCATTATAACCAACCCTGACAGTATCAAAAGA
id2001699	2	2958411	2958411	Forward	TAGGTTACAACCAACTTTAGTCATCATTTCTAGAATGCGTTGAGCGGAAACAAATGGCGG[A/G]CAGCAGCTAAATCCTAAATACTCTCTCCGTTTCAAATTACTTGCCGTTCTAGGTTTGTAC
id2001831	2	3230773	3230773	Forward	ATGTGTCCAGGGACATGCTCCAGCAAACACAACAGATTTCCAATGGAAAGTGGATACTGC[A/C]ATCACCAAGTTAAATAAGGTTCACACCTGTATTCTTTTATATGGATGTCAGAGTATATAA
id2001992	2	3707110	3707110	Forward	GAACGGAGATGATAGGAGATGGCACTTGTATCTTTTACTCAACAAGAATGGAACAGTAAC[A/G]TAAATGTTTTCAGAAAGATCACTATACTATAGACACAAGGAACCAATAATGGAAAAAAAG
id2002110	2	3954562	3954562	Forward	GCAGCTTCAAAACCAGCATCCTCAATAGCCTGAACAATTTCATCTTTGCTGATGACAGAA[C/G]GATCGTATTCAACTTCCCCTAATGAGGTCGCTAATGCAACAACAGCTCTTTTAACACCAG
id2002229	2	4143587	4143587	Forward	ATGACAGCTTTGTCGGTCGTTTAATGTATTTCCCTGCCTTTCTCATCTTATAGGCATAAC[A/C]TTTGCATCTGCTTTGTTTTGATGCAGTTTGTATGTCATTAATCACGTGGTGATTTTGTGG
id2002305	2	4367156	4367156	Forward	CTTTATTGGTAGACTAGTAAAATTAATCTGAACCCTCTAGGACTATGTTCGGTTGCACTT[A/G]TTTCAATTGTAGTGTAGCCAATTCGAACAGTCCTATGTGTTTGTTGCTGCAGCAATAAGG
id2002363	2	4481940	4481940	Forward	GGAGAAGATCATGGCAGCTGGGAAGAAGATGGTGAGAGTGAGGGAGTTCATCATGGAGAA[A/G]GACTTACCGGCGGTGGAGGAGCTCGAGCGCCTCTGCCAGGCCGGCCTCTCCGGCGACAAC
id2002471	2	4674005	4674005	Forward	TGGGAGCCGTACACAGAAGAGGCCGTCGCTGCGAGAGCACCGCTAGGACTTTCGTCCTTG[A/T]GCACACGCGACCAGGCTTACTGGCTCACCATCCTGCCGATGGTGTTCGACATTTTCGTTG
id2002501	2	4715411	4715411	Forward	CAATATGATTCCTTTTCAAACTCATGCCAGCTTTAATATTCGCTAAAATGAACGATGATG[T/C]GAACAAATTATCATTGTTTACAACACAGTAGAAGGATGCTTGCTGTAATTCTTGTGTGTC
id2002589	2	4850776	4850776	Forward	AACTCATGGAGACATCATTGGCAAATCCAGAGGCAAAAACTTCAAGCCCAAGGGCATGTG[A/C]ATCCTTGACCAAACTAGTAGGCAGCCGCAGATACTGGTCCTTGCCCAATGGCCAAATGTA
id2002811	2	5242065	5242065	Forward	AGAATATTCAAAAACTGTGATTAGCTGTAGTATGATTGTATGAATGGTGTTTGATTAAAC[T/C]CTTTGCAGTCCAGCTAATGAAATGGTGTGTTCTTGTTGAGTTCGAATGACGTACTATTAT
id2002914	2	5416397	5416397	Forward	CTAAGCAATAAATGTGCAGGAAACTTTTCAACAGAGAGTGGTGTATTAGTGAACATGGCA[T/G]AAGTATAACTGAAAAGGCATCAGGTGTCTTACTGAAACTTTTCCCAAGGAAAGGTCCAAG
id2003054	2	5799649	5799649	Forward	GTGACATAGACACTTCGCTTATCAGTATAATATTTAAAGCGACCACATCATCAGTGATAC[T/C]CGAGGCCTAGGGCCGTTCATTCAGATTTTGAATGAAACTGTTCAAAAATAGGCCATACTG
id2003094	2	5910769	5910769	Forward	CCCTTTCCCGTCGTCACCGCCATCTCTCTTCTCGCCGTGCGGCTTTCTGGTGAGTGAGCA[T/C]TCAGTGATTCGTCGTCCTCCTCCTCGTATCCTGCTCGATCTGGTGAGTTCTTGATTTGGG
id2003233	2	6238977	6209977	Forward	TTGTGTTTACTTTGTGATCCTGATTCACGGCAAAGGGGCAGGCTATACCCTGGATCATTC[A/G]CACACAATCTGTAGTTTCCGTCCAAGATAGCCCTGCTAGCATTACCAAAGACACCATTTG
id2003314	2	6510090	6481090	Forward	TTGATTGATTAACCAGCGATTGCGAGGTAATTTACTACCATGCTGAATCGCTGGACATAC[A/G]AAAAAAAATCAAGGGCTACAATTATCTGAACATGCAAAGGGAAATTCAATGAGTCAGCTC
id2003393	2	6635214	6606214	Forward	GAGGATCAATGCCAAATGGGTGGAGAGCACCAGGGCCGAGGCTAACCTGGGCAATGTCCT[T/C]AAGGAAATTTCTCACGACCACTGAGACGACCGATCTTTTCCTGCGCCGTTGTCTTAGCGT
id2003551	2	6899454	6870454	Forward	ATTGTGTTTAACCCCTTTTCCTTTTTCAATTATAGTTTTTTAGCCGGAAGGATCTGTTAA[A/G]ATTGACAAAATCACAACGGATATATTGCTATTGAATTTTCAATTATAGTATTTTCTTTGA
id2003646	2	7153862	7124862	Forward	TAACTAATCAGTTAAAAATTGCAGTTAACCTTAACTTTATTTGTTTTACATTTTTTTAGA[T/C]GGGCAACCTTAACTTTATTTGTTTTACAATTTTTTTAGGCGGGCTTTGTTTATCATCATG
id2003730	2	7306487	7277487	Forward	GATAGCATCTCTAGTTGTCTTGGTTGTGTCCAATGTTATCGACCTGGGTACAGTGGCCCA[T/C]GCCGCACTCTCCACAATCAGCGTCATCATCTACTTCTGCTGCTTCGTCATGGGATTCGGT
id2003751	2	7328306	7299306	Forward	AAACCAGTCACACACAATTTAACTAGTGGGTGTAAATTCACTTTAATTGTTTGAATGTCA[A/G]TGTTAGATCTGCTAGGTGCATATGGCACGCACGCTTGGTGTTAAAGATAGACCTAGGCCT
id2003803	2	7462885	7433885	Forward	ATGGCATTTTCATGTCCTCCATTTGGCTATCAATCTGTGTGGATGTTGTGGTTGCCAAGA[T/C]AGTGCCTTGCTAGCAAACATGGCGTGGCATTTAACTACCGCCACGCCAGTATAAATGGCG
id2004058	2	8020370	7991370	Forward	TGCTGCTCGCAAACAAGTTATCCTCGAGGTCACGGTTTATGCCGGTGCCACTTGCTTCAA[A/T]CCTACTGTCGTGAAGATCAAGCCACCCCTCACGAGTGAGTTAATTTGCATCCACTACAGG
id2004100	2	8038452	8009452	Forward	TATGTGGTGTTTTTCGTATATGAGGAGTGAGATGAGAAGAAGCAATTACCACCAAATTAT[A/T]ATCGTATTGTCGCTAGGATTAGATTTCAAGGATTAATTTTCCTTTTAAATTTACACAAAA
id2004156	2	8229174	8200174	Forward	AGTATATTGACTTGTTGATGATGCTCCTGATGTTAAAATTCTTCCTTTGACAGAATAGCA[T/C]GGTTATCCATTAGATCGCTGCTGCTGGAATATTTTATGAAATAGGAAAAGCTTTTAGTTG
id2004255	2	8432238	8403238	Forward	ACGGAAATAGTCATAGCTTTTGTATATACTAATAAAACAAAGCTAATTGTGTGAATTGAA[A/G]GATAGATCAAGCTAGTTTATATAGCAAAGAAAATGAGTTTGTTACATCTATGGACAATAT
id2004455	2	9007319	8978319	Forward	TTGGTGCAAGATTGTTATTCGACAATAAGAATAAATGGTCTAGATTACTGTCTTTCATAC[A/G]GAAGATGTCAACCAAGTGAATTTCTACACATACCGCAGCGCTTATTATTTCTCTGAGTCC
id2004552	2	9523764	9494764	Forward	TATTCATACCGCTCTCATGCTTACAATCTGAAATGAGTGTTTGGGAGGTGAAGGTGACCA[A/T]GTACATTCTGATGAACTTCATAATTTTTCTGATTATAAGGACAGAATTTGTGTAGTTTCA
id2004711	2	9909573	9880573	Forward	ACCAATTCGTGGAGTGTTTCAACATTTGTTATTTGTCTAAAGGAAGTGAGCTAGGAATTG[T/C]TGTGGATCTCAACAGAGATTGTTCTGTTCTTCTTTATCGCCAGATTGAAAAGATTTGGCA
id2004730	2	9957143	9928143	Forward	TCTTGACGCCCTTGAGATGGGTGTACTCGTCGGTGAGCAAGGAAGCCAGCTTGGCTATGA[T/C]GGAGTTCATCGCCCCGGAGGAAGCGCTCACCGCCGCACCAGCCATCTCGAGCACGCGAGC
id2004857	2	10196520	10167520	Forward	TGAAGAGGACGATGACGGGGAGGATGCCACCACCTCCGCCTTGCCACAGCCACTACAGTG[T/C]CGTGCCGCAGCCTCCATCATGGCCCGTGCGCCAAATCTGAGAGAGGGAGAGAGAGTGGTG
id2004893	2	10306495	10277495	Forward	TCAACATCACATGATCTGAGATCAGCTGCCACAAAATGGCACCTAGTGCACTGTAGCAAA[T/C]CAGATTTCCGAAACATTGGTCAGTGAAATGCCACGAATCTTTTACCGCCTCCGTCGAATT
id2004970	2	10583541	10554541	Forward	TAGATATGATTGATGTGGAAAAAGAATTTAGCGAATGAAAGATAGTTGATTTTGCAGAGT[C/G]TGTAGTAGTGCACAGATCTTCTTTCCTTGAGAAACAAGCGCTATACAGCCTAAATGAATT
id2005278	2	11294992	11265992	Forward	AATATACGATGCATTGTTGTTTGAACCAGGCCAGGTACCAAGCGACCGTTCTGATATGAT[T/C]GTTAGAGTTTTCAACATGAAAGTAGACGAGTTTATCTCGGACATTAAGGAAGGAAAGACA
id2005373	2	11555753	11526753	Forward	AATAGGCTCTAGGAAAGCTGCCTGGAAAAGTAGGAATGAAAGCAGAATGCTTACCGGCTT[T/C]GAAAGATAGGACTGCGAGACTTGGACATGAAGGAGAGTTCCCGCTATTCCATAGGGATTT
id2005707	2	12757791	12728791	Forward	TAATGACAGTGGAAAGGTTAGATTTATGAAGAAAAAAGGTTAGGTTGAAGGCGACAAAAG[A/G]CTTTACTGTAGTTGTGAACAGAAAGGCAGAAAAGTCCTGCTTTCTGTGCAGTGCTGTAGT
id2005860	2	13556184	13527184	Forward	TATTGTATCATGAAGGAAGTATTTTCTAGAATGCAATCCAAAAATATTCTTCCTTCCGAC[A/G]GCGTTTTGTGCATGAATGATCCTTCGGCAGTTATGTCGAGATAGAATGTAGACTCCTTAT
id2005920	2	14761676	13976946	Forward	CCAGGCAACTGGCCCTGGCTCCGCCACTGCTCAGAGATATGTACTTATACTGCATGTGCA[A/G]CCCATTAGGGACAAAAGAGCAATCAGCCTCCCTAGGGCTAGTGGTACTCCACCGTAAACA
id2006025	2	15437806	14653076	Forward	GCTGCTACCGTTCTCCCTCTTCGGGAGAGCAGAACAGTGGTTCTACATTAACCGTGCAAC[A/G]GTGAATACATGGAATAAGCACTCAACGGCATTCCTCTCAAGATTCTTCCCGATGGGCAAG
id2006216	2	16040219	15255489	Forward	CTCCCTTCGGGGCGATCCGGGCCGTCCACATGGCCACCCTATTGCCACCCTGTTATCAGC[A/G]GAATATGGCATCAGACTCAGAGAAGAAAAAACAAATCGAAGCAGATTTGGTGCGAAAGCA
id2006391	2	16726143	15941413	Forward	ATTAAATCACCATTATGCTTCACTAAACTTGCCCACAATCAAAATAAAAAAGTGCGGACT[A/C]AAATGAACAAATTAGTATATGTAGACACAGGTATAAGAAATGTGCACACAAAATGCAAAA
id2006486	2	16865582	16080852	Forward	TCTGAAATAATAGGTCAACATTTTCAAATTTTATATAGTTGATTTTCATAGGCAGTTCCA[A/C]AACCATTTGCGAAACTTAATTTTTATAGTCAGTCTCTTAATAGACCCATTTTTCACTTCT
id2006621	2	17283898	16499168	Forward	AAAGGAAATGAACAACCTTAAGCAAAGACTATTATGTCCATTCTCAACTGATTGGCACTA[T/C]TGAATTTGACTACTCAGACTTCCAGTGCTAACAATTGTTGACATGGTAACACAAAGATGA
id2006795	2	17821657	17036927	Forward	TTGTTTCTTTTGGCTTCGTAGTTATAGGGTGTGCATCATGCTAGAATTGTTTGGAAGATA[A/G]AATTGTGAGAGACTGCTTGAATTGTAAATGAGATGCATAAAGGACATTTTTTCTAACTGC
id2006977	2	18226225	17441495	Forward	CGGCGACAAGGTCGCGCAGCAGGAATCCAGCACCCAGGAGTCGACCGTGTCACTGCCGTC[A/G]AGCGAGTGTGGAGACAAGGTTGCGCAGCAGGAATCCAGCACCCAGGAGTCCACCGTGTCG
id2007208	2	18724265	17939535	Forward	CATGCATATATATATGACTTAAGTACACTCCTGTGTAATTTTCCCTGCTATGGCTTGCAT[T/G]GACCAAACGAAGACACTGACAATAAGGAAGTAAAGCATTTTTCTCATGTGGACCACGTGC
id2007258	2	19092739	18308009	Forward	TCTTCATTCTTTACTGGGACTTCAACGCTAGTTTCCTCTTTGACCACGGCCAGCCCACTC[A/G]TGTCATCTTTTGCCACAGTGTCTGACATGATCATGTCATCATCTTCATCCATAAAAACAT
id2007340	2	19199177	18414447	Forward	AGGTTAATATATGGGTCTTGTTATTTTTGATAGGGTTAATAGAGAGACGGTTGGAGTGAG[T/C]AATAAGTTTAACTTGTTAAATCAGTTGGAGAGCTTTGAAAAACTAAATCTTGATTTGATT
id2007368	2	19254453	18469723	Forward	TCTTCCTTTTGGGCTGCTCTCAGTATTGGACCATATATGCCTGGTGAATCATCTTCTTCT[A/G]GGCAGCATCTGGGCTATAGTCAGGGAATGGAATCGGAATTGCCAGTACTTATGCTTACTC
id2007427	2	19430606	18645876	Forward	GGATTAACTGCTGGCAAATCTGAGAATAGTGTCCACTTGCAAAATACAAACTAAAGAAAT[T/G]TTGAACAAACAACACACAACAGTTCTGACTAACAAATTTTCAAAAGTCGACTAGTCATGA
id2007461	2	19558579	18773849	Forward	GGCTGCAAGCCTCTGCAAATGTACCTGCCTTGGCCTTGTGCACGTGGTTATTAGCTGAAA[A/T]TTAAGCAAGATAGGTCATCGGAAAGTCTGTACATGCTGTCAGAATCTTGGAGAATATTTG
id2007512	2	20027495	19163765	Forward	TAACTTCATAATCGAAGCATAATTAGCATACTATGACACCGATAAACACGTTATGACACA[T/C]GAACGAATCGATCTTCTGGATCTGCTACTGCTGGGAGCTCTTTGTCCATCTTCTCCCCCA
id2007526	2	20086878	19223148	Forward	ATAAAATCAAGGCGAAATTCGAAACGGGTTTTTTCCAGATAAATCAGAGATGAATTTGTA[A/G]CCACTGTAAACAGCTTCACCAACCGGCAGAGAAGCCGGTTCTTGAAGGTGAGCACTGAAG
id2007597	2	20300047	19436317	Forward	TGGATAGTGTTTTAAATTGTCGGAATCACTATAGTTGGGACTGAGATTCCGCCCAAGTTC[A/G]ATCTGGGTAGCTGAATGGATACTGATGTTATGAATTTCTACACACTGATTCCAAAGCCTA
id2007617	2	20368965	19505235	Forward	AAAAAGTGACATAAATTTAATATCTGCGAGGGGGTTGAGTAGAAAGTTATAAACACTTAC[C/G]ACACCAGAGGAGAACTTTGTTCGGAAGTTTCTTTATTTCATCATAAGAAGGAAGAGCACT
id2007797	2	20839630	19975900	Forward	TTAATAGATCGGTGGATGGATGTGATGGTGATGAAATGATCAGGAGGGGTAAGAAGCCTT[A/G]AGGTGAGCTTGCAAGCATGGCGAGTCCTTCCAAACCCTAGCGTTCGCCCTGAGCATCTCC
id2007818	2	20887837	20024107	Forward	CTCACCTGCCCACAGCTCGTACCCAGCTTCACTTGTACTAATCTCCGTTGAGCTTCTGTT[C/G]TTATCGTCGTCGTCGTCGTCGTCATCGTCAAACGCGTCGAAGAAGACGTCGTCTTCTCCA
id2007919	2	21243575	20379845	Forward	AAAAGCTGTAAGTGCCTTTTCTATCCTAGTCCTACCTCCTTTGTCTTACACTCATGATTC[T/C]TTACGTCCAGTACAAATATCAGTCTTCTGGTCCTTTCTTTTTTTCCATTCATCCATTTTT
id2007944	2	21410543	20546813	Forward	CAAGCCCCTTAAGATCATTCACAATGACATTGAGCCTCCCATACATGTCATTCACACTCT[A/C]ATGAGGCAACATGGAGAATGTCTCATATTGGATCTTGAGGAAATGAAGCTTGGCATCCTT
id2007951	2	21452405	20588675	Forward	TCGTGTCACGGCCTCCCCAACTGTCGCTGCTGATCCTAATCTTGTAAAATTTCAGTGGCA[A/G]TGGCATGGTCCTAATCTTGTAAAATTCCAGTGGCACGGCTACGAATAGACGAATTGTAAT
id2008158	2	21675708	20811978	Forward	GGAGATCATTGTGCGTGACCGTCATCGTTTCCATGTGTTTCGTGATGGAGTATGCTCATG[T/C]AATGACTATTGGTGAAAAAGATTTTACATTATTGAGTATGATTGGAATCATGGACATCGT
id2008201	2	21731356	20867626	Forward	GCCGCCGCCGACATCCGTCAAGGTCTCAAAGAGAACTGAGACTAGGCTTTCACCTGGCCG[T/C]GCCGCTAGAGGGGTTGAGACGGCACAACAACGCCCTCAAGAGGGGAGTGATGCTCGAAAC
id2008441	2	21955537	21091807	Forward	TCCAAACAACGTACTTCCCCTTAAACACACCTGCATGAACGGTAAAGCCAAGCCAAGACA[A/G]TCGTCGCAAGAAACCCAACGAGAAACACCTAGGGGTCTTTCTGCTAGCTTCACAAGGTAG
id2008480	2	22007488	21143758	Forward	GAGGAACTGCATAAGCAAAGACCATAATGCTGGAATCTTCAGGGACAACATCATTGCATT[C/G]TGACTGTCACTGCTGGTTGTTGGAGGGCAGGTGCCACCCTCTCTGTAGAACCATTTGTTT
id2008656	2	22471197	21607467	Forward	CTTTGGTTTCGATCTCTCTTCTCTCCCGTCGTCCTTAAAGACCAATCCCAATGGTAATTT[T/C]ATCGGAGTTTCATTCAATAATAAATAAAGATATCATGCATGTAAGTTAAATTTGGTGACA
id2008820	2	23034401	22170671	Forward	ACCTTGTGGGCTGATTGTAGGTTCTTCAGTAACTATTATAGGCACTCCAGGTAGCCTCTC[T/C]GGTAACTTCAGGATTGATCTTGTTGGGACAGAATTGCCAGGGGGATCTGGGAAACCCATC
id2008855	2	23120656	22256926	Forward	GCCTCAGGCTCTACAAGACGAACTAAATTCCTTAAATATTCTTTTTCGTACTCTTTGTGG[T/C]GATCGCAAGTGGCTGAAATTAAAATTGTGGACAATCTTTAATTCGTACTAGCACTGATTA
id2008893	2	23217755	22354025	Forward	ATGTGGAACTGATGCGTGTCAAAACTTGTTTGTACATGTGCAGATAAAAGAAGCAGAGTC[A/G]CAATCTTTGGCAAACATTAATAAGATTAAGGAACTACAAGAGCAATTACATGGTGCTCAA
id2009186	2	23931275	23067545	Forward	GAGAAAATTAGAATTTATTTGAGGGTATGTGAATTAGTACTTTTTTACATGTAGAGCCAA[T/G]GACAAGATCAGGAAAACACGGACGGTATAAAAAGCTGAAAAGGACACTGCAAAGATATGG
id2009229	2	23973060	23109330	Forward	TGCTTTGCAGGGGATCTCATTCCCTTCCTCTTGCAACTCTGAAAGGGCCAACGAAATTCT[A/C]AACTAAGCCTCTGACCTGCTTGGGCATATTCCAGATAATTAGAATCGAACAGTGTACATT
id2009463	2	24396604	23532874	Forward	TGAGCCTTCATGCTCCAACTTAGGTGCTGCTCCTGATGCGTCTTATGAGTGTCGGATGCC[A/G]CCATGGCGCTGCGAGGGCGCTGCAACCACTTCCACTCTGCAGATTGTCTATCTCATCATG
id2009547	2	24457512	23593782	Forward	TACAAAATGGACATTTTGCGCACTAATCCTGAGGATAGAATTAATAGGTCACTCAATATC[C/G]CATGCTGGTTTTAAAGTTGGTTTTTGCCACCATTCGACCATGGATACTGGCAACAATTTC
id2009889	2	24835540	23971810	Forward	AGCTTCCAACTCGATCACTAGCTGCCGCTGGTCGCTGCCGGAATAAACGCCAAATTAAAC[A/G]GCAGCGAGGTGATCGATCGATCCTACTGTGTTTTCCTCCGTTTTCCGCGATGAAATATAT
id2010102	2	25026134	24162404	Forward	AATAATTCTAAAATTGAAATAGTTTCAGAGTATGCCCTTACATCTGAAGCAGCTTGTGCC[A/G]TAGTCCGTTATCCTAGCACCAAAAAGGTCCAGATGAGTCAACCCAGTGAGACCTGCATTA
id2010155	2	25083986	24220256	Forward	TGTGCTGCTATAAGGCTTCTTGGTACGCACTACTTCTTAATCTGAAATGCATTTTAAATG[A/G]AACCCTTGATCCATTGTGATACTATATGCAACTAGTAGTATCTCAATAGAGCTTGGCAAA
id2010169	2	25099126	24235396	Forward	CGTGCTTCTATTTACTGAAGGATGAACATTTGGAACTAATCTCATGGCACGGAATAATAA[A/G]CAGCTAATCTGCTCAACATTCTACTTAGAGATCTCCAGAGTTCTACAAGGTTAGCTTAAC
id2010357	2	25352506	24488776	Forward	TGAAAGAATTTACACAGGATACCTAGCACAACTAACTAGTACAAGCAACTTGTTGAAAAC[T/C]TGAAATATGAATGAATTGCTCGCCCTTCTCCATAAGCTTAAGGTTCTAGGTGAATGTATG
id2010442	2	25448673	24584943	Forward	GGCGAGTGGGATCGATGCGACGCGCTGCTCCAGCCCGCGCGCCCACCTGGCTCACGCATT[T/C]GGTCCCTCTCTCTCGCCACACGCCACACGGCCCTGCCAGGACGTTCGCCGTCGCACACCA
id2010498	2	25501876	24638146	Forward	GGTGCGGCGTGACGACGGATTTCCCGACCTTTCCCGACAGCCCAGACGTGCCGTATCCGC[A/T]GTATCAGGTATTGCAGCCAGGGAGGAGGCTCCTCAGGTGGTAGTCAGGTTGCTAATCTAG
id2010564	2	25550884	24687154	Forward	ATAACGTATTAACGTTTGACTTTGGACCGGTACAGGAGCAGAGATATGTGCCAGTTTGGT[A/G]CACTCTCAAATAATGGAAGCAAAGTTTTTCCCCCTATTTAATTTTATAGGATTTTTATAG
id2010605	2	25578182	24714452	Forward	CGTGAGATGAACAAGGTCAGGTGTTTCTTCCGTTCCTTTCAGTGAGCTTTCATACAGCTC[A/G]TCAGATGACTTGTCCATGGTGTTATATATGTAGTCATAAAATGGCATGAATAGCGAGTAG
id2010624	2	25591625	24727895	Forward	GGCTGGATTGATTGATTGATTTTGGCTTTTCAGTTAAAGGACAGAGCACGCAAAGCCACA[C/G]AAGATGACTTGTGAACTGCTCGACGGAGTGACGGATACTGAATACTGATGAGCGCGCGCA
id2010670	2	25614235	24750505	Forward	GCCCCACCCCACGTCTGCAACGTGGAGGAATCTTGCTTGCACCAGAATCACGAGTTCACA[A/G]CGGATGGCGGAAGAGTAGGTGGTGATCAATGCATTTCTTTTTAATCACGCCGAACATACG
id2010826	2	25879839	24987109	Forward	TCAAAACTTACAAAACAATTACTTTAGCCGCTTGCCAGGTTATTCCCTACCAGGTTGTGG[T/C]ATTGCAGGTGTACATTGAAGAATCCTTAACACAACAAATGTATAAAAAAAGTTTGATCAG
id2010910	2	26068323	25175593	Forward	GATCGCTTTCTTGTGAAATTACTTAACAGCTGGCGGGCATCAGTAACTTCCGCAGTTGAA[T/G]TGTGTAGACTGTCTTCTTACAAGAACAAGAACATGGACCTATCAAAAGTAAAAACTGGCC
id2010969	2	26143344	25250614	Forward	GCTACTTGCTCCGATTGTACGCATGCGTTTGGTGACTCCTCCTGCTTTGTTCTGGTGGCC[T/G]GGCATCACTCACTCATCAGGAGGAGGGGGCAAAAAAAAAAAAGAAATTCAGAATGATGCG
id2011023	2	26263359	25370629	Forward	GCAATTGCTGTGGATACTGCGGCATGCATATGTAGCATCTTTTTTTACTGCGGCATCACA[T/C]GTTAAATTGGCTACTGCCCACTTTATTTCTGCACCACCATACACCTGGGATATTATGTCC
id2011065	2	26297128	25404398	Forward	ATTTTAAGAACCCACTAGACAGAACCCGGAAAAGCTAATTCATCAGTCGACAGGGCAAAC[T/C]TTAAATCCTGACAAAAACCTTTTCTTTATACCACCACCCCATCCCATGTGCTCCACACTT
id2011296	2	26656721	25763991	Forward	TGTTATATTGGTTCCCACAAGGGAGCTGGCTTTGCAAACGTCACAAGTTTGTAAAGAGCT[T/C]GGGAAACATCTGAAGATCCAGGTCATGGTCACCACTGGAGGAACCAGCCTGAAAGATGAT
id2011302	2	26688502	25795772	Forward	TGAGTTAAGTTGGTGCGAATTGTACTCAAATACAATTTTTTTATTCATGTGCAGGTGTTG[T/C]TGGAGACCATAGGAGTATAGCCGGTGATGGATCGGGACTAGGCCTGGGAGAAATTAAGGT
id2011594	2	27283901	26391171	Forward	CTGCCTTGCCTGTTCATGCCTCCTGCAATAGCAATATGACATGGATACTGAAGTTGCAGC[A/T]TTTTCTAGCATAATATGAAAGGGCGGAAAATAAATCAATGCAAGGTTGCTGATTTACCAG
id2011628	2	27304072	26411342	Forward	CAAACCGTGGGTGGGACTGGAGATGCCTTGTGATGGATTAGACAAGGACTTTTTTGCTGC[T/C]TCGACAAAGATAACCGTCGGAGATAGGAATACGGCACGCTTCTAGGACTCTGCATGGATT
id2011685	2	27394825	26502095	Forward	AAGCAGTAGAATATGAGCATGCTCTTGTGGCCAGATGCAGCTGATTGTGGATCATAACTA[A/T]GCGTGTTCTCTGGCCTAGCACTCATCTTGTAATTGTGATGCTTAATATCAAACAATGATA
id2011867	2	27923617	27030887	Forward	TCAGGCCCTTGAATTGTCATGTAATAACCCTACATCCTGTTGGCCGAAGCCGGTCGTTGC[T/C]CTTATTCACCATAATCACACCAGTACAATATTTAGGGTAGCCTATCTAACTGTTGTCAAC
id2011918	2	28018280	27125550	Forward	TTACGACCAAACCAACGAGAAATAATCACCGGACGGCAGTTGGTCCGAGACGGCCTGACT[A/G]GCAAACCAATGCAAACATATACTACTGATCAGCGTGAAAACACGGACCACGGAAGGGCAA
id2012123	2	28654776	27762046	Forward	ATTGTGCATCTTCTAATTCGTGTCCCATGTTATTGAACTACGTTGACCTATTAATAAGCC[A/G]TACGGATGGCAAAAGCTCTTTTGAGGTATAACTAGATATGGTTGCACATATTTTAACAGC
id2012408	2	29430823	28538093	Forward	ATACAGCCCCTCCCCCCCCCCCCAACCATCGTCAGCTCTACTGTTGCAACTCACGTCACT[A/G]TGGCGGTCTAAGATGATAATACTACAAAATAAATAAACTAGCCCCCAACACCTAATAATA
id2012453	2	29536135	28643405	Forward	AAAAAGCAACGATTAGTTCTTTGATCTTCTCCGGGCTATTAACACCAACAGTATATGCAT[T/C]GCTTAATCATCCATATCCTCATTAAACTAAGCCTCTAGTACTGACCTAAGTAAATCAGGC
id2012558	2	29675365	28782635	Forward	AGCTCTTCGACGATGTAACTCAACTGGATCTCAGAGTAAATAAGTCTCGATGAGTTCAAA[A/G]CCAGGCTAGAATAACTTACAGAAAAGCAAATTTGAACAAAACATGCAACATGCTTCAATA
id2012718	2	29840468	28947738	Forward	GTTCGTTCAAAAGGCAAAAAATTCAGCAAGCAGAACCAAAACATGTTCAGGGATTTCATA[A/T]GGTTTCATAATGCATTTTGGACAAAGGTTACATGCTCTGCGCGAGCACAAATGGTTGTTA
id2012844	2	30213665	29320935	Forward	CATTCTCGCATGAGAAAGGTGTACCTGCCATCTGGGTTGTTCGGAGATGTCAGAAATATG[C/G]ATTTTGGCTTTTCCTGTTCAACCACTTTGACAATCTGTGCAACGTCTAGAGAAAAATCAG
id2012948	2	30367409	29474679	Forward	GAGAACGGCAAAACAGGGCCGGTGGAACGAGGCCGGAAAGAAGGGACGCGCGCGATTTCA[T/C]GCGTATCTCCGTGATTTTCCCGTCCCGCGCGCGACGACTCCCGAGTCACATGGCGTCACG
id2013007	2	30414334	29521604	Forward	GCCCAGTGCACTCACTTCTTAAGAGCTGCCGATTTACTGCTTCAACAAGATTAACATCGT[T/C]GAAGGGTTGAATCATACAAAAAAAACAAGGATAAGCTTGGCTACTTTGTCATCCTAGTCA
id2013174	2	30743544	29850814	Forward	TGATAAGCACAGGATTAGTCAGTCAGCGAAGCAACCTTGCATCTATGCATGGCTTAATTA[T/C]GCTAGCTCCTCTGCCAACTGATCCAGGACTCCCTCTACTAGGACATCAATCATCACATAG
id2013398	2	31116909	30224179	Forward	AATGGGAGCAGCTTCAAAAAGGACAGTGATTCATGACAAACCGAAGGAAGAGGACTACTT[T/C]TATGCTAACCCTCAAGAGTGCTTGCGAGATCCCAATCTTTTACGGACATCATGATATTTT
id2013413	2	31181896	30289166	Forward	AGGACAACCGATTTCAATGTTATCATGTATTCTTGCCTCACTGTCATCCTTCAGAAAATG[A/G]ATTGAAATCCAGAGGCCCGGAACTAAATCGCACGTGTCCAAAACTTCAAATGCAACTCTG
id2013678	2	31583360	30690630	Forward	GTAAAAGGTAAAAATACAGATGTAGTTGAAGAGTTACTGATGGCTGATGTTTCCATACTC[A/G]ATGTGCGTGACAAGAAGGCAAATACAGCTTTGCACATAGCTACACGAAAATGGAGGCCCC
id2013764	2	31764001	30871271	Forward	CAGGTCGTGCTGGACGAAGAGGGATTGATACAGTTGGGCATTCTGTTCTTGTTCAGACTA[T/C]TTATGAAGGGCCTGAAGAATGTTGCGATGTTATCTTTGCTGGACTTGAGCCACTTGTTTC
id2013939	2	32264949	31372219	Forward	CAACTCAAGAAGAAAGAATTGCTGGTGCGGTGGTGGAAGAAACAGGGAAAACACCCATGA[A/G]TGATGTAGAGCTTGCTGAATTGGTCCAAGCGCAAGGGGCTGTCATGGTGAGTAAAGGACA
id2013975	2	32363175	31470445	Forward	CCAACATTTCTATTTTGTTGTTGGCCAACCCCATGTAATAATTTTTACCTGCCTTACATG[A/G]TTATGAATTTAGGTTCTGCCATCTCTACAGCCAGCAATTGTCTACTTTCCAGACAGTTCC
id2014168	2	32658258	31765528	Forward	CCAGTGCAGTGCTTAACGATCCCCCACTACTCGCTGATGAATTCTTGCTGTTGGTTTTGG[C/G]CCAAACGCTGAAGATTTTCTCCCTTTTTTTGGTGCTACTAGTTGCTGCTCGCTATCACTC
id2014456	2	33354759	32462029	Forward	AAACACCAATCGTGTACACTTTTCTGACTCTTCACTCTTCAGGGCCAAACGAGAACTATA[T/C]GGACAGAAAAATACAACTGGAACAATTGGTGTTGTTTCTAGTTTCCTCTAATGCTACAGT
id2014488	2	33388538	32495808	Forward	TTATCATTTCTAAATTGTTGTCAAATCAATGTTACCTTCCATTCGTAGTTCTTAAACATC[T/C]GATCAAATTCTTCTTGTGTACTGCTCAGGTCTCCACTAGGATTCAACAGATAAAATGCGT
id2014773	2	34178131	33285401	Forward	GGTTTTAATAAGTATATTCCGTACTTTATTTGTGCAGTGTATGTGCTCAGTGGCTTACTT[T/C]GCTTCTTCAATGTTATCAAATCTGACCATGTGACTGTAATGCATGTTTTCAAGGGCATCT
id2014918	2	34464479	33571749	Forward	AAATAGAAATAGGAGGCACGGGGCCCATTGGCCTACGATTAGACGGCGATCCGGTGCCAT[A/G]CCTCGTGACGACCGGAGATCGACGACCGCACCGACGACCGAGATCCCAAAAACGGCGGCG
id2015007	2	34615568	33722838	Forward	ATATGAAACCCTACCCCTATGAGCATCAATCCTGGAGATATTGACAAAGTTTCCGTTAAA[T/C]CCTGAAAAATTCGCTCCTATAGGAGTCGAATCCAGGACCTCAGATGCTACCGAGGCTCTT
id2015233	2	35059156	34166426	Forward	AAAATATAGAAATTTAAACAAGATGGAATAAATTACATGTTTTGTTACACATATTTGCAT[T/C]AACCCAAGCATTTTGACACCATCAAACCCAAGCATATGTGAAAATTCTGCTGCATAATCC
id2015428	2	35263561	34370831	Forward	CCTCAATAATCTTCATTGCATCTTTTCTCGGGAAGGGAGGAACCTTTTCATGTAACTCGG[T/C]GAGTGCCTATGATTGGGGTGTGCGCCAGTTAATTTTGAGAAAGACTATGGAGATTGTTTA
id2015522	2	35485693	34592963	Forward	AGACCATGGAAATATATGCAACCGACAACAGAGATAGATGGGAGATTGGTTAAAAATCAT[T/C]GTAAAATGGATCGGAGATGGTGGATTGCACAGGTGTGTACCTCATGCCAAGATGAATGAT
id2015671	2	35641955	34749225	Forward	ATAAATGCAATTCTTACTCTAGGCAGTCTATACATTACCCTGCTCAGTCATGACTCAAAA[T/G]TAGTTCCAAGAATATGTAATTAACGCAGCAATTAATCATGTTTGAGGTGACTCCATTTGT
id2015767	2	35754957	34862227	Forward	ATCTAACTAAACTATAATTCACAAGATCTATAGAAAAGAATCAGAAAGCTGCAGGACATC[A/G]CCAACAGAAAATAGTCTTTGGGCTTTATAGTTAGTTTGTGGTTGCTATTCCTGTGCTTAG
id2015934	2	35924797	35032067	Forward	GTGTATCCAGGTATATTTTCCTTTTGGATCTTTGCTGTTTGTTGATAACTGGCTGTAAAT[A/G]GATTCATTGTTTACCATTCATTTTGATCTTTGTTAACCACTAGGCTCCGAGAACAATGAA
id2016013	2	36008618	35115888	Forward	CCACGTCACAACCCAGCAAAGCCATTCCTGGGGAGAAGCGCAATTTTGTTATTGGGCGAG[A/C]ACCATCAAGATTCAGATAGTATCTCTGAAGGTAATTCGACCCATCTTACCAAGCCCAGCT
id2016060	2	36072100	35179370	Forward	GTACCTACTGAAAATCGCTCCAACAAATCCGCTTAAGAAAAATTACAAAGTTTTGAACTC[A/G]GAGGTTTTTCCAAGGGATGCATGTTGTTTCAACCTCTCACCAAAACAGACAAGAGGTATA
id2016084	2	36103642	35210912	Forward	CCACGGCCATTGGCACTCGACTCCACTTCTTCAGCATCTTCTTCTTTTGTGCCTCACCAT[A/C]CATCCATCACGAGCTTCCCAATACTGGTGCTCACCGTCCTGGGCATCCTCACCACCTCCG
id2016156	2	36151600	35258870	Forward	TCTGAATTTTGAAAAAAATGTTTGAAGTCTTCTGTGATTCAGATTTTATAAATATGATTC[T/C]GTAAGCTTTGCACTAGCAATTCTGCTCCAGAAAGTAAAGAATTCAGAGTAGTTGCGGCAA
id2016188	2	36191386	35298656	Forward	GTATAGAATATTGATGTAGCATCCTTTTCTGATAGCTGATGTTAGTTTCCTGTTGAGTGC[A/G]CAGGATCTGCATGTGGTGTGTAGAATCTTCCAGAAAAATGGATCTGGGCCACAAAATGGT
id2016361	2	36412327	35519597	Forward	GCAGAAGAAGAAGAAGGCTTGCATTGCATGCATGCGTACATTGCGCGTGCGGCGACGCTT[T/C]CTGTTCTTCAGGGATGATCTGAGCTCGAATGATGGAGGCCGGCCGGCAACTCGATCGGGC
id2016413	2	36521430	35628700	Forward	AACTGCTTGAGCTTGAGATCGATTTCATATGATATGATATGAACTGGAGGTTTTGACCGT[T/G]CTCCCAACAATGAGTGACACTGCACGTCGATCGACATTACTATGATCATGTCCATTGATG
id2016481	2	36636593	35743863	Forward	TCTGTTATAATTTGAAAAGGCAGCAGCATGTGTTTCAAGTTACTTAAATCAGCAATGTAT[A/G]TGTTTTCCATGTAATGTTGGTTGAAAAGGCTGATGCAGTTGAACCACTTTCATCCATTTT
id2016584	2	36820856	35928126	Forward	AGAGACATGAGAAATAGGAGAAGCAGCGAAGGTACCAATATTTGTCAAACATATAGCTTA[T/C]GAACCAGACCTTATCATCAGTACTGGCTCAGCCTCACCAGTCACCACCTTCATTTGATTT
id3000033	3	288984	288982	Forward	CCCTCCCTCCTGTTCTAATTCCTGTCCTTGCGCCGACCAGCCGACCATTAGCACAGAGGC[T/C]GCAATGTAAGTCCGTTCTACCTCATCATTGATTATTTCCCATGCATTCACTTGAGGTTTT
id3000111	3	392204	392202	Forward	GGCTTCCTCATATACTATGCTTGGACCGTGTCCTGTGGCCAAGGGACTGCTGTTGTTATT[T/G]CGACTGGTCGTGATATTCCTCGAAGCACACTTCGGCTCTACCCGCAACGTTACACTCGGC
id3000421	3	773736	773734	Forward	TTGAATAATTCCGAACCGGTGATAGAAAATGCAGTATGTTGATCAGGCTGTGTCCAGACA[A/C]TTAATGCACCATCATTGAGAACAATAAAAAGCAACATATGGAGTTGATCATAGTTTCAAG
id3000492	3	836619	836617	Forward	CAAGCGGCCAATAGCACGTGACAGATGCTCTCCTCGGAGTGTCTTCACGTCCTTGATCTC[A/G]AAGGAATCCACATACAGGTCATCGAGACGGAGCAGCGCAACAGCATCGGCGATGTCAAAA
id3000611	3	988863	988861	Forward	ATATGGGGCTGAAGATTCAGAAGGAGAGGTGGACGAGGAACGACGAGACACATTAGTTAG[T/C]TCTTCTGATCACTTCTGCTTGATCTTATTCACGGTGGCGTACGATAATTTCTTCGTGTAG
id3000711	3	1121775	1121773	Forward	TTTATCATTTTATCCTTACTTTCCTCTTATTCTGCGACGAAGGTAGTAACACAATTCGTA[T/C]GACGGATTCTTGTGTGCATAGAGGGTGACGTGGCGTCGTTCGGGATGGGCAGGAGGTGAC
id3000795	3	1461717	1461715	Forward	TTCAGATTAGTGATAAGGCGCAAGCTTATGTTTGTGATGCTAGTTTGGTGATATTGAGCA[C/G]AGTGTTGTGACTAAAGTCAAAGTTACATAATGAGATCAGATCATAAGATTGCAAAGGGCA
id3000853	3	1539641	1539639	Forward	TATGTTGGTCCCATCAATGGCATGGCATGGCAGATGGCACATCTAGCTAGTAGTTAAATC[C/G]TCCGCTCGCGCAGTTGCGCCGGCGGATGATACAAGAAGCCCACGCAGCAATATGCTGATC
id3000892	3	1619079	1619077	Forward	CTAAGAAGGAAGAGAAAATCATTGTGCTAGTTGCCTCGAGGATACTTCTTCGTCCGCTCG[A/G]TGTTGACTCTAACTCCTTGTGTGGTGCGGACCCCCTAGAGTTGTTGCTAAAACCACCCGA
id3001087	3	1931508	1932283	Forward	CGATGGTTTTGTCACCATGTTTAAATGTCACTTGCCCATTAGGATCCTGAAAAGGTCAAA[A/C]AGAGCACAGCTTAACTTAGTATTCGAGAGAATGAATCTAAATAAAAATAAATAAATAGTA
id3001137	3	2045916	2046691	Forward	AAGGTCAATACACACTTGTTTAGTTATTTCTTATCTCTTTCACCTGAGCTTTTCATTGTA[A/C]CACTCTTGACCTTTTGTACAGTTACATAGGTAACTCTTTTGGCTTCTAGCTGAATTTGTT
id3001260	3	2239606	2240381	Forward	TTCGTGGTGGTAAGTCAATTCAAGGCCTGTTTAGATCCATTTGGAATGGCAAATGGCAAA[A/T]GTTTTGGCATTGCAAAAGTACTAGTTGGTGTTTAGATGCATGTTAAAGTTTTGCCATTCT
id3001336	3	2410719	2411494	Forward	GAGAATAGCATCGAATCATGTAGACCCATCACCTTTGGTTTCAACAACAATGCTGTATGA[A/T]CATGTACGGTGCAAAATGACTACGGCAGTACGTGCAAATTAGCCCACTGACCAATTTGCA
id3001415	3	2552237	2553012	Forward	CGCGTGTAATAAGAAATGCATTGTATTTTTATTTAATTCACTAGCCATGATTTTCTTTGC[A/G]AGACAAGACTGATAACGTTATTAAACAAGACAATAATTTACAACCATATGATAACCATTA
id3001605	3	3053447	3054222	Forward	CTCCGCCTTCCTCCAGACCACGCAGCTGAAACACCGAATACGAGGCCCGCGACCAATGTA[T/C]CTTACCGAAGTGAGTATTAGTGTGGGCCATAGTAACTGGGTAGTAGTAGTTGTTCATAGC
id3001815	3	3364430	3365205	Forward	AACGTGCTCCCCATTTTGTATTGCAGTGTGCATGAAAATTGACATTGGGCTCTGAGACTT[T/C]TTTGGATTTGGAAGCATATAAACGGGAATGGATTTGGGATCGGAACAGAGAGAATAACTT
id3001978	3	3627400	3628175	Forward	TGAACCTTTGGACGCCTGCAGTCCGTTAACAAGTAAAGCAGAAAAGGGTCCACCATCTCC[A/G]TTTGCACTGATCATAAGAGGCGGGTGCACATTTGATGAAAAAGTAAAAAATGCACAGGAT
id3002082	3	3775291	3776066	Forward	TGCTTTATCTTTATTACTTTTAGATGGTTTATATTCGTATATGGATCAGGACTAGACTTG[C/G]GAGAAGTTAAGGTCTATAAGGTCCATGATATCACGCGGGATACTCAGGCTAGAGAACAAT
id3002273	3	4111932	4112713	Forward	AGCTATGAATGGACGAAGGTGGCTAACCATCTTATTTCAATCAATCAAATATTCGAGTGG[C/G]CATCCGACTTATTGCGATGCGCCATTTGACGAAGGATCAGGCTTGTGAGTAGCCAGCAAG
id3002294	3	4124511	4125292	Forward	ACTACGATTCGTTCATGAATCGGACTCGATTTTTCCCAAATAAAAGCAGCAGAGGACCAC[A/G]GGATTGCAACAACGCAATCGAAACAAATCACCTAGCAGAGGGCGAGATTCGTACCCGATT
id3002476	3	4320717	4321498	Forward	TTTCATAGGAGAATTTAACGATTTGCGGACCATGTAAACATGAGAAGGCGCGAGGCTTTT[A/T]CAGCACAGCCACGGACCAATCCTTCGCAAAATTCCAACAATCACACGAACAAAATCAAAC
id3002597	3	4444214	4444995	Forward	CGCAGACGCAAATAATTGACGATATTGGTATCCTGCGAACTGAAGGACGTCAGGATAGAT[A/C]CAAGTGGATGCGAACTGTGGTTACCCGACGAAAGGGACTTTTGTGATAAGCTAACTCGAT
id3002805	3	4737422	4738203	Forward	ATCACCCTCACACCCACTCTCTCTGGCTCGCCTATATCTATATCGATTGTACATCCTGGC[A/G]TGTCAACATGCGTGGGCGTATAATGTGGAGCACAGTGTATAATGTATAGTACTAGGAGCA
id3002993	3	5030332	4982113	Forward	TGCGAGCAGCGAAGGCAACGCAGGTCGGTGAGAATCCCCACGCAGGCCGTAACTGGGCTG[A/C]CACTCACGATTTGAGCCCATGTATCTGTCACAGTCTCAAGTCTCGCTGCAACATATTTCT
id3003100	3	5274259	5226038	Forward	TGGTGTTCGGTTGTGCGTTCCTGGCAAGGGAGCAGCAGCGACCTTCTCCGTTGCTTCGTG[T/G]GCCCGCGTCTTGAAGATGGCCTCGTCCTCCTCACCTTTGCTAGCAAGCCCAGTCGGTGAA
id3003181	3	5355100	5306879	Forward	CTTTTTTTTCCCTTTATTAAAGGATGGTAGACAAGGAAAGTTTTTATGAGAACTATGTAC[T/C]GTGCTGATTAAATTCTCTCATCACAGAGTCCTTACAAGTTACAAATGAAATGTAAGCATT
id3003294	3	5641185	5592964	Forward	AAACTGAATGTCATAAGCTTCGTTTTTCTCAAAAACGAATTTGTTGTAGCCATGTAAACA[T/C]AACCATGAAGAAACATTAATAATGGAACAAGAAAAACAGTATGGCTGTTTGGTTCAAAGA
id3003462	3	5899404	5851183	Forward	ATCATTGATGATGACATGCCCCTTGCTCAATTTGCTGTTGCCTTTAATGGAGCATCATGG[A/G]TAGATCCTGATTCTATTGCCTTGATGGTCATGCAATCCATGCTTGGCTCATGGAACAAGA
id3003557	3	6040805	5992584	Forward	TTTAAAGTGACATTAAGTTTTCTCTGAGATTTTTCATGCCAACAGCATTACAGGATTCTA[A/G]CATGACGAACAAACATCCTTTGGCCAAATGATTCTTCTTTAGCATCCCATAATATGATAC
id3003697	3	6469743	6421522	Forward	AGAACTTTTCAGTGAACATGGAGAGGGTTGTAACTTTAAACTTTTGTCTCGTTGTCGCCA[T/C]GGAATCGATCGAGACCAGGTCGAAGGCTTGATGACAACGCAAAGCCGCACGGTTTCTTCT
id3003767	3	6613398	6565177	Forward	TCTTTTATGCGGTTTTGTGGGACGTGTGTTACTATGTCCAATGATTATAGGAGTTCCATA[C/G]TTGCATCGTTAGGCCATTGACTAAAAACCGATGTGCTCTTGTGCTATTATGTCTGGTGCA
id3003839	3	6945188	6874976	Forward	GGCGCGCGGGACGTTGTGGGGGAAGGCGGTGAGGCTGGACGAGGCGGACAAGTTCTACAA[A/G]GTGGTGGAGAAGCTCTTCGTCAGCCGGATGGCTCCCGTGGCGGCGGCCCGCGGCGTGGCG
id3003877	3	7062290	6992078	Forward	CCACCGTTCGCCTGTTCCGGAACCGAGCGGGAACAGCTGCGTAGACAGCCGGCGCGAGTG[A/G]CCGAATTGAAGAGCCCTGTAGCCAGCAATCCTCCCAGAACAGTACCAACTTCCCATCGCC
id3004011	3	7435274	7365062	Forward	TCCGGGATGGCTTGTCCATGGCAAGCTCACCGGCGGCAAAACGGTGGCCGAACAGGCACG[A/G]CTTCGGTTGCTAATTGGCGAAATTAAAGGGGGCTCTAGTTTTTACGGAACTAGGGGAGGC
id3004123	3	7681090	7610818	Forward	TGAGGGATAGCAACTGGACTTTATTCTTCGGTATGCATCTGCGTGTGTGTTTGTTGCAGC[T/C]CAGTTCGCGTGATACAACCCAAGTGTCTTAATGGTCTTCGGAGTTCGAATAGTTTCCATC
id3004188	3	7877555	7805945	Forward	TCTGTGTCGCCTCCACGGAAAGCAATTCGGTGTCCCGCACGGACCTCACGGCTATCTACT[A/T]AACAACCAGTTGAGCTAACTTCTAGCCAAACCTCTCCCCACCAACACCCAACCCACCTCC
id3004262	3	7970864	7899254	Forward	ACCTTAGATGTCTCAGACACTACGCTTTGTTACACGTGCGAAAGGGAAAGGTGAAGACAT[A/G]CATTGTGCAGCGGGCAAAAAGAGAATTTCGGACGCTTTATTTATTAGCAAACAATAGATC
id3004359	3	8269243	8197633	Forward	CTGACACGATCAATTTCTCTGGGATATTTGTATGCCGTGCAGTTCTGATCTTCTCAGTTT[A/G]ACGAAGGGAACGAACCTCCTTATCGTAAGTTGTACTTGTATTATCGTAAAAAAATATGTG
id3004406	3	8384117	8312507	Forward	CAGGTGACATTTGGTGGCTCCCGTCGTGGATGCTATGGTTGATGGGTGCTCCAAGGCGAA[A/T]GTCTTGCTCCGCTCTCGGTGCTAGCAACGGCGACGTCCTTGGGCGCCGTTCACCTTCTTG
id3004522	3	8646962	8575352	Forward	CTAGTTGGACCAACCGAAATTCAACCCAACGGGTGAATCAGAACAGTATGGACTACCGAG[A/G]AGACGCAGACAACAGCTAAGGTAGGCAAAATTCAAGCAATGTACCTTCTTGCCGGCCTCT
id3004541	3	8708870	8637260	Forward	CTTATGTGGCTACTCTATGGAAAAATTGTCAATTGTAACTATTATCACGGTAACAACTTC[A/T]GGGCATCCCTCGAAATTTACACTACGAATTTAATTCATTGCACCCTAAGTAGAAGTCAAG
id3004571	3	8749228	8677618	Forward	GGGTCAGGAGACGGGGCCGGCGTTGGCGGAGGAGAAGATTGGGCACAACGAGACTATAGA[A/G]CAAGCGACGCCTCCTTTTCTTTTTTTCTCCGATCCATCAGGTGAACTAGGCCATGCGTCT
id3004707	3	8948962	8877352	Forward	AGGACCTTCATCCTGTCCAGTTGACTCATCATCCAAAGGAAAAGGCATACAATCTTCCTG[A/T]GAACTTTGGCTTGAAGGTCTCGTAGGACTGCTATTAATGAATGGAAAGCCATCTCTTATG
id3004807	3	9250024	9178412	Forward	ATAACAAAACTTTTACTATGCTGTGGGAGTACGTCATTTTAGCTTACAGTTTATTAGCAA[A/G]ACCCATTCAGTGTTCAAGCATTTCCTTTCTGAACCAATCACCAAATGCTCGTAAATTCTG
id3004888	3	9534243	9462631	Forward	CAAGGATATAAACTTGGGACAGGTATAATCTGTGAATGTTGCAGTATTGAGGTATCTGTC[T/C]CAAACTTAGCAATTGCCCAAGTTTGATCTGAGGCCTTTCTTCATTCTGCCCAAGGGCTAA
id3005023	3	9734770	9663158	Forward	TGGGGGAACATGTGCTTTCTGAAGCTGAACAGTTTCATGGTAGAGTATATTACTGGAATC[T/C]TGCACTATAGGCAAACTTTCAGCAAGATCATGAGGGTCCAATGGCACATTAAGATCCAAA
id3005145	3	9964290	9892678	Forward	CACATGCACCAACTAGAAGTTGTTGTTGCTGCTGCTCGAAACATGCATGAGCTCGTCCTT[A/T]GTACAGCGAGGCCGGCCGGTTGCCTGCAAGACTGCACGTCTGCAAACATGAACCATGCCG
id3005216	3	10144407	10072795	Forward	TTCCTCATGTTCAATTATGTTGAGACATGGTTTGTAGCTTAAATCCACTATTTGCTCCCA[A/G]AGAAGTGGAATGGAGCCTCGAACCTAACAAGGGAGTGAATAAGATTGTGAGGCACTGGAA
id3005349	3	10398307	10326675	Forward	CTCATGCATCTGGAGGGGTTACACGAGCTGTTTCTATCAAAATTTGTGAGTATTTTCTTA[T/C]AACTTTTGGTGCTGTTTCTTCTCCCATAGAACTTTTTAAGACAGCAGATAAAATCTGTGT
id3005418	3	10497673	10426041	Forward	CAAACTATCAAGTAGGATGACAAGTGGAAGGAGAGATTGAGTGGTTATTCTACGGCAAGG[A/G]AAGCGAATATGCTAGAACGAGAGAGGATGAAACTTTGTTAGAGATTAAAAAAAACTGAAT
id3005667	3	10900446	10828616	Forward	GCAGTGCGCCATCGCCGGCGCCGCGCTGTCCACGGCCGCCAACGTGCTCTCCGGCATATT[C/G]TGAGCCGCTCAGCCGGCAAATTAGCTGTCCGGAGTTTTAACTACCTGCATCTTAACTTCT
id3005798	3	11131813	11059983	Forward	GCAAACAATTGTTTTCCTTTCTCTAACAATGATTTCACTCTAGTGTTCTACGCTCCTTTG[A/T]GGTTTATTTGATTCACTGCAACTACACTAAAAATTGTACAATTATGGCCTGTGGAAGGGA
id3006042	3	11774146	11702316	Forward	ACCGGGCATGGTTGGCTTGGCAAAGCGAGATGTTAAGGCACATGTTATCCGTGTCGCTTA[A/G]TTCAAGCGGCAAAAGCGTTAAAGCGAGATCCACCCTTGGGACAAGGGGAATATGGGATTA
id3006323	3	12429057	12357227	Forward	TAGGAGTCCAATTCAGCAAAAACAATAGTCTTATCTGTTGAACCTGACGATCAGCAAGGG[T/C]AAATGCTTTCAGTGGCACAGGGGATCAAATTATATCTTTCTCTAGAAATCAATGTTGCCA
id3006422	3	12564556	12491390	Forward	AAGATGAGGAGGATGGCATGAGGTACCTTACCGGACTATGGGTGGTGATCGTCATCGATT[A/G]GCAAAGCAAGCATTGATAGATCTACAAAAAAGAAAAATTATAGGTGATAGAATTAGCGAG
id3006454	3	12608004	12534838	Forward	AAACTCTATTATTATTATGACATATTTTTTCTCATAAATTCAATGTATACGGTTTCAAGT[A/G]ATATACCCAAACCAGTTATTAACGAAAACATATTTAAAATAGAGTCAAAGAATATTTAAA
id3006493	3	12674348	12601182	Forward	TTTACGGCTGCGTTTGGCATTGTGAGTTTCTAACTCAACCTGTTTTTTACGCGCACATTT[T/C]CCGAATTGCTAAATAGTGTGCTCTTTTTTTGGTTTTTAGTTTACAACGTACTTGATTTTT
id3006721	3	13066107	12992941	Forward	TCCCTCCGGGTCACCGGATCCAACCACCATAAGCTTAGATGCGGCGATGACATGTCGGTT[A/G]CTCCACCATGGCGACCATAAGCCGGAGCAGCTATGACTAAGATATAGAGGTGACTAGGAT
id3006808	3	13276088	13202922	Forward	GGAAGTTAAATGTAATCATATCTCATTACCCATTGAAGCCTTTGCTGCTTCGACAACTTC[T/C]TTTGCCTTATCTTCATCTCCAATCAGATCAGCTAACTTCGAAATATCTTTTTCCGCCAAC
id3006890	3	13379921	13306755	Forward	TGGAGTTATATGTAATGTTGGAGTTATATGTAATGTTGTGTTGTTGTTGCAGATTTGGAA[T/G]TGGCATTCCGACCAATATGGACAACCCGTTAAAAACAGATGATATTATTGAGTTCACAAC
id3006939	3	14290241	13718075	Forward	ACTGTATCATTCAGATAACCTTCACAATTAATGTTGATGGGTATTATAACGCGACTTCGC[T/C]GAATCGCAATTAGGAAAGTTTGGATTCAAACATGGCCTAATATAGATGTCGGTTTTATGC
id3007005	3	14529034	13956868	Forward	CAAATACTTCATTGTATTGATAATTTTGGAGAACTTGACGTTTAAATGCAAAAAACTGAG[C/G]GCAAAAAGAAGTTGAAGAAATAGGTAGACTAAAAACATTTCTCGTATTCTGAAATCTTTA
id3007109	3	14736658	14164464	Forward	TCTGCCTATCCATATGATGGCATCATTTTTGAGGAGAAAGAGTGTTCTACCTGCAAGATT[A/G]CCAGGTACACTTTAAATGAAATTATCATAGAATAGCTAAAAGTTAAAAACATGTAATACG
id3007205	3	14913777	14341583	Forward	TTTGTTTAAGTTTCATTTGCCAAGTTGATGCCTTACACATTTTTCTCCCCTGCTGTCTCC[A/T]GTTAGTCCTCATTTTGATGGGCCTCAGTCCTAGCTATCCATGTGTATAAACTAGGACATT
id3007320	3	15154454	14582260	Forward	CCTTAACTGTTTGGAGCTTAGCTGATACTAGCAGTTAATTAACTGTCCACTTGCACAGTA[T/C]ACTTAAGCGTGTGAACAAGCATACACATGCCACACCCCATACATGCTTTGCTTTTTTTCA
id3007408	3	15392221	14820027	Forward	GGCGGCGTGGCAATGAGAGAGAGAGAGAAGAGAGAGGTGACAGCGAAGACGGATCCGCAT[T/C]GCCCACTACAGCACCGGATCTAGTGCCCCCAACCGGCGACGGTGCAAGGCAGAGGATGCT
id3007461	3	15468934	14896740	Forward	GTGGTGTTTTAGTTGTATATGCCCATCCACCACCATCTCCAGGACTCCGCATCAATTTTG[C/G]TTCGACACTGGCAATGTGGACATACCACAGAGGCATGCGTTCCTTCAGCTTTAGCAAGGA
id3007589	3	15623747	15051553	Forward	ATCATCTATGTATATGTAAGATGGACATATGTTCAAGTATCCATCATTTTCTTTTCCATG[A/C]TTTATGCGCCAAGATCTGAAACATAATCATAGATGTTTTTATCTAGTGCTTCTGATAGAG
id3007604	3	15627686	15055492	Forward	GACCATGAGAGGTGCTTTGTCAATTAATCCACCATTTTTGTTTCAGTCTTCTTTAGCTTG[T/C]TGATATACTCCATCTCGTCTCTTGAGGAATTAATTCATCTCTTGTAAGAAATTTAATTTC
id3007662	3	15767866	15195672	Forward	TTTCAGTTGAAGCTGCTGTCTTTTCATCAGCTATAACTTCTTTCGTGTCAACAGAGGAAT[T/C]GTCCACAACAGTATCAGGGAGGGACACCTCTTTCACATGATCTGAGCTAAGCTCAGCTGT
id3007703	3	15849330	15277136	Forward	TTTTATAAACCCCCCAAAAAAATCACTTACAGTCATGCATGTGAACAGTTAGGAGACTTT[T/C]CTTTGACCGATACAGCCGTCAGAAAGTCCGTCCCGAGGGACAGAGACCACCGGTGCAATT
id3007781	3	16056673	15484479	Forward	TGCTTTGACAAGCCATCTGTCAGCACTTACTTTAAAGGAATCAAAAGATAGCAATGCGGA[A/T]GAAGCATGCAGATTAACAATTCCTGAAGATCTCCCTGAAATGAATTATGGTCAGCTTGCT
id3007916	3	16387566	15815372	Forward	AGCGCCCGCCAAAAATAGTTCGCCGTAGCTCAAAAACGCTCACGCCGCGCGTTCCTGCAA[A/G]TCACAGTGACTAGTGACAAACGATCGATCGATCCCTCCATCCACAAACCCTCCTCGATCT
id3007932	3	16423662	15851468	Forward	TATAAATATATATATTCCGTAACAAACTTGCCGTTGTAACTGCTGGGTGTCGTCATGTAT[A/G]CAGCATCAGTCCACAGTTAACAGTCGTAGACTCTAGTCAAACTGGTCAAGCATGCATGCT
id3008127	3	16819501	16247306	Forward	AATAAATCTATTGATATTTTTCTCAAATAGTTTCTAATTCAACTTAAGATGTATGCACGC[A/G]TATTCGCACGGGCTAACTTTCTAGTTTTAGGATAAAAGAAGGTAAAGATGACGGGGGGAG
id3008139	3	16844401	16272206	Forward	CTTCAAGTTTGAATATGTACATACCTCCCATATGATGTTTACAAGCATTTACTATATTGG[A/G]CAACATTGTACACAACAGCATCTATTATGCATGAACAAAATCAAATTAGAAATGAAAGAT
id3008228	3	17104888	16423693	Forward	GCTGGAAATGTGAACCATTTCTCCATTGCCGTCCAAGCTCGCTCTTTCTCGGCTTCTGTG[A/T]CCTTGCCGATATCTTTATGGAGGATCCCGAAGTTCTCACGTGCCGCCAGCCCGCAGCAGT
id3008333	3	17302647	16621452	Forward	TAACCTATGTAATCAGCTGAAATAATGGCTGAGGACACCAATGCAATCATATCACATCAC[A/G]GATGTAGGTCCTACTGCACGCATCACATCACATATCGAGTTCTAAGGGCATGTTTCGTAA
id3008390	3	17591449	16910482	Forward	TGTTTATACATCAAGACCAAGGATAATTTTAACGCCATGCACAATATGTACACATTCTCC[T/C]GTAATAAATGCATCGATTAAAAACAATGCATAATCGCATCCTTTAGCATGCACACATTCT
id3008459	3	17728657	17047630	Forward	TGCTACCGGAGTAGTTAAGACTGGGATTCTGTGTTAATAATATTTTTGGGTCTCGGCACA[T/G]TTATGTATGCGCAGCAAAGCGACCGATTTTCCTCGCATTTGTTGATGTTGCGATTTTTTT
id3008497	3	17940212	17259181	Forward	CACACGGCACTGCAGCCCTCCCTCTCCCTCTCCTCTCTCTCTCTCTGAAGAAGGCCGAGC[A/G]GAGACGAAGCCGGCCGGGAGGAAGGGGTCGTCGTCGTCGTTTCCGGCGGCCGAGGAGGAC
id3008795	3	18647492	17966432	Forward	GGAAGGCCTACACCTACAGCAACACCTCCGGTTGCTAAGAAATTGTTCAAGGATGGTGCC[A/C]AGCAAAAAGGCAATGACAGGTTACTCCTCAAACACAAACTCACCTATCTACACATAACAA
id3008850	3	18689081	18008021	Forward	TAGCCTCCTTGCTCTCTCCTGCACCTGCACTCTGCTATATCCATGCAGGTGAAGCAGGCA[T/G]CGTCGTCCGTACTCCGAATGGCACGCCGCCGCCGCCAGCCGACGCCTACCGGACTTACAT
id3008979	3	18921943	18240883	Forward	GTCTCCATAATTTTGATGTCGCAAGACATCAAAAACCAAGTGTGATGTTGGAGTCTTCAT[A/T]AAGTGTGTTTCAACACCAAGCATCACCAAAATGTACAGTTAATGTAGCTCCTCCCGAGTT
id3009173	3	19423700	18742640	Forward	AGAATAAGAGTTGAATAAATATTGGGTGATTGATGCTCTAATTACTGTTCTATCTTTCAA[T/C]CGCTCAAGGCAAGGAAAAGCAGTGTCTTGTGGGAATCAGGGGTAAGGGTAAGCCACCGTG
id3009188	3	19521743	18840683	Forward	ATCCCATAGAGAAACTCTTAAATGTGCCCGAAACCGGTGTCCTCAACCTGAAAGTAGGAA[A/G]AATCGTCACCTCCGTCCCTGTATTGCAATCAACCAATTCTTTGACGGAGCCTCTTCCTGT
id3009284	3	20000969	19319660	Forward	AAAAGCTCCCCCTAAACATATGCATAACAATCACAAATAGCAAATATGGAGCCAATGCAC[A/G]ATTCAATTTCACAAATCAACATAGCACAACACATAGACAAATTATAATGTGAACTTCACA
id3009420	3	20569932	19764410	Forward	ACGTTCAGAGCGCTTGGGGACTAGAGTTCATGGAACAGGTACCACTGATGTTAGTAACCG[A/G]AAAGCTTTGCCATGACAAGGCTAATGTGTTTGGCGCGTCATGGATTGCGAGTAAAGTGTA
id3009431	3	20621837	19816315	Forward	CCCGTGCGCACGCTAACAAAAACCTACAATCATGGCTTAGCACACGGGGCATAACATATC[T/C]AAATCAGCCAGTTAGATTAGCAAAGAGTAGTATAGTAGAAGGGTTTTTCTATAAAATTGT
id3009534	3	21170782	20365260	Forward	TTGTACTAAAAGCTTGTCTGTGTAAGGCTATATTACCAGTGTTTGATGAAATCCTCCTTT[T/C]ACAGCCAAACTAGTCCATTCTTTTGTGAGATAATATGTCAATATCATGCCTAACTGGCCG
id3009748	3	21543497	20737975	Forward	AATTAGGCAGATGAGATTTGTCACCTAGCCAATTACAAGCGTCCACCCTGCATCGGCGTG[A/G]TCAAGTGATGAAATCGACTTGCACGTACCGGACAGAAGCTTGCAGTTCGTAGCAAGCCAA
id3009890	3	21910581	21105059	Forward	ACAAAAAAAATAAGAATCCAGAAAAAAAACATACAAAAACTGTGATGAGATCTCGTCCGC[C/G]ACAGATTCCTATCTGATGGAGCACGTAAAAAGTTTTATGCCCCCCGATGACCTGTAAGTT
id3009973	3	22031284	21225762	Forward	AAATGATGTGGCTACCCCAGACCCAGAGCATGAGGAAGAGATCTTTGAGAGCCTACGGCC[A/G]CACAAGAACATCGAAGAATTGGAGGTAGTCAATTATAGTGGATACAAATATCCTAGCTGG
id3010094	3	22361508	21555986	Forward	ACTGTTTTCAGCATTTTTTCTTTGATGAGTTGATCTCTTAATCTAACTTGCAAGCAATAA[A/C]GCTATCCACCGCCCGATGACCTGGGTGGCTGCCCAGGATCATCGGTAAACACTTAGCACA
id3010212	3	22644412	21838890	Forward	GCACCCAAAACATTTGCAGAGATAACAGCTGAAAGGTAGGATTCATGCTTGAATCAGGTT[T/G]CTGGAAGTGTTGAATTTGCATTGCTTCCCATTTATTTTCTATTTGACTAACAATGCATCT
id3010318	3	23000181	22194646	Forward	ACGATGCAGTGATGGGGCAGATGCGTAGGAGGGGAGCGCGTGGGATCTCACGATCGTACG[A/G]TTAGTATTACGCGTGTCTGACAGGGTTGAAATCACCGTCACCACTACGGTTTTTTTAAGT
id3010459	3	23401841	22596266	Forward	ATGTCCCTGAGAAATCTGAACTGAAGAAAAGAAAAGAAAAAAAAAAGATCAGGCGACGGC[A/G]GGCATGTCCCTGAGCCAGTGGTCGAGCGGCTTGCCGATGGAGTAGACGACGAAGCCGATG
id3010472	3	23468421	22662846	Forward	ATTGTCCTTACCTCGTGGGAGATCTAGAAAGAGAGAAGCCAAATAGTTTTCCAACATAAA[T/C]AACTCTCAACGCTAGCTATCATAGCAAAAATTAAAGAAGAGACAAGAACTTGAACTTGGA
id3010628	3	23906195	23100606	Forward	TGGTATGCCAACATAGTGAACTACATGGTATTCAAGTACATACCACCAGGGAAAAATCAA[T/C]GAAATCTGAAGTATGAAAGTCGTCGTCACATATGGGATGAGCCATACCTATATCGGGTCT
id3010699	3	24252643	23446740	Forward	ATGTCCGGCGGCGGCGAGCTGGCGTACGTGCGCATCGTGCAGCCGTGAACTCCTTGTGGT[C/G]ATGGACGATGAGCCGCGAACTCCTTGTCGTCGTGGACGGCGACGGCGCAACGGAGGCATC
id3010786	3	24759734	23953725	Forward	CCTTGGCATGTGGGCAAACACTTCTCCAATTTGGAACCGCACCACGTCTTCGTCTGACAG[C/G]ATGAGTTCATTCCCAGCATCATCAAGGTTCTCATTTGCTTCCTGGAACATAGGGTAAACA
id3010875	3	25328030	24521927	Forward	GTCCCAATCCATCTTCAACACCCGCAACGGCGGCACAAGCGATTCAAGCTTCGACCGCGA[T/C]AGCCCAAGCCAATCAGGCTTCGACTCCTCTGCTGCTCCTCTTCTGTAAATTCTACTTCTT
id3011017	3	26140462	25334359	Forward	AGAGGTTTTGTCTTCTTCCATCTATCACACAAAAGAGGCAAAACTTGTAAACTGTACCGA[C/G]CAACCTTTGCTTGCAGAGGGAAAGACCCGACCAGCTCCCACGAGGGAGAGATCAGGCCCA
id3011044	3	26275856	25469753	Forward	TTGAACAGTAAGTTGGTGTTCCCTTAGCAAGCACCTAGCCTGTCTAGGAACTATTTAGGC[A/G]GTTGCTGCTGGCCAGCCACAATACGAAGTGTCTATACCAACAATGATAAAAAGAAACATA
id3011114	3	26962108	26155864	Forward	ACGTGCTTCCGTGTCGTCCACCAGGCCGGCGCCAAGGGCGAGCTCCTGCAGCGATTCTCG[T/C]GGCACGCGATGCACGAGCTCATCCGATGTGTCTTCGCCCGCCTCCCGCAGATTGGGAGTG
id3011233	3	27467368	26656113	Forward	AGAAATGGAGTGTTAAGATGGGAAAGATGAATCTTAAGATGGAGTACTGATAAACATCGG[A/G]TTAATGGCAATGGTGACACATTAAATGTGCAGTTAACATGTTAATAAGTAGCATTTGTAG
id3011316	3	27645583	26834328	Forward	AAGTCATTACTGAGGCTGCCCTCGATATGTTTTATGCCTGGTGTGTGAATGTTGAGAGGC[C/G]TTTGGTACAGAGGGCAAAGGAAGTGTTTTCTTGGTTTCTGCCAGAAAGGAGAGAAGAGTT
id3011436	3	27921237	27109981	Forward	AGATATGAGATGAGATTGGATGAGAAAACGTACGTCGTAGTGGTAGATGTCCTTGTCCGC[C/G]ACTTGCACCAGGAAATGGTTGGCGCGGACGCGGCACCGCCTCCCGATCGTGCCGACGTCC
id3011506	3	28071378	27260122	Forward	GATATTATGAGTTGGGACTGCCCTAAGAGTCAAGTTAATCTGTGCTGGACTTTAAGGCTT[A/G]GTCGTTGCTTAGACAAATCCATCATACTCTGCTAGATTTTAGTTGCACAAAAAGGAAGCA
id3011697	3	28223817	27412561	Forward	GCTTAGCTTCCTAACTATTTTGCTTGGAGGAGTGAGTGTTACGCGAGGAGAGGACATAAT[A/C]TGTGGGAGCCATTTTGTTATTATAGAACTAACTTAGCCCTTTATTATGTCAACATTTGCC
id3011973	3	28381713	27570457	Forward	ACCCTTCACTATGAAATAAAGCTTCAAGCGTGACAGTAGAAAAATACTAGAGTCATCAAA[A/T]CACAACATCTAAAGCAACAAGACCATGCAAAGGTGAGCAAATATGTTTCCTACTACTAGT
id3012162	3	28441457	27630201	Forward	TTTTTAGAGATAAATTTTAGACTTCCGTGAAAGTTCAGGGACATTAAAAAAAAAGAGAGA[T/C]ATTTTTCTTACTCCATTCGAAATCAAAGACTAAAATGCGAGATATCTGCAGGGTCAGCGT
id3012359	3	28534280	27723024	Forward	TAGGTTGTGCTTTTTTTGGACAAAGGGAGTACTTTGTATTGTAAATATTTTAACAAATCT[A/G]AACAAAATTGTTTGCTATTCCCTCTGGTATCTAAAGAAGTCGAGGAAATCCTTAAATACA
id3012468	3	28614550	27803294	Forward	GTTTACTTCGTAGGGGCAGCGGGCTCATGTGTCCTTGTTGGCCTACCCATCTCTGCCTTG[T/C]GGGGGAAACATTTTAGTTCCGATGATGGTATCTTAAAAATTACTTCCTCCGTCTTAAAAT
id3012786	3	28780590	27969334	Forward	TATAAAGAGCACCTCACTTTACCAGGCAAAAGAAGTGGAAGACATTTCGCCTATAGCAAT[A/T]GAGTTCAATACTGTGGAGTATAATCAATATAGTTAAATACCGTGTCAATTGGTACTTGGT
id3013110	3	28927078	28115822	Forward	CCATGAAAAGCAAAATCGGTCAGACATTAAAAGGTAAAACAAATTGAACAGTGATAGAAA[A/T]AAAAGCTGGATAAGGGCATGTAATCACACAACTGAATTTCTAAGTCATAAGTGTTTTGGT
id3013173	3	29002741	28191485	Forward	GTCATAACCAAGAAGTGCTACTATCCTTGGCTCATTAAATGTAAACCAGTGCTTGACACG[A/G]TTGCCAAAGGTCTTGAAACAGAAGTCCGCGTACTCCGTGAATAGATCCCTACAGAACAAG
id3013406	3	29405324	28594068	Forward	CACTGAACTCTGAACCATTCTGCACGAGGTAGTACATTGTCATAAACAAACGTCGCAAAC[C/G]ACCAGTCTAATGCGTGCTCTACCACTCAAAGTGGCAACCAAATCGATGGCACAACCAATC
id3013480	3	29537128	28725873	Forward	TATTGAATCACAACGTGACTTAGATGATAATAAGCATTCTGCTATTTCATTTATCCAAGA[T/C]GGCATCCAATCGAGGAGGCAAATTCTGCAAAATAAGGCTCCATTGTCTGACGAAGATTCA
id3013752	3	29976809	29165554	Forward	ATGGATAGGTAAAACATAATTGAATTTGTTGTTTTCTTATTATGAACCATGAAGCCTGGC[C/G]TGGTGATTTCAGAGGGTCCTCAATGCTCTTAAAAAAAACTGAACTTGATAAGCTTTTTCA
id3013806	3	30073232	29261965	Forward	CGCTCGCTGCGCACCTCAGGCCATAGCCCTAGTAAGGCTGCCGGCTAAGGTGCCTCTTGA[C/G]CTGTGCTGCATCTGCTGATGAGACGACGCTTTTGTGATCCCACCCCAAGTAATTACTGAC
id3013868	3	30238028	29426761	Forward	TGTAGGATACTATCATGTTAGCATGGGACAGTTTTAGATATTTTCAATGCACATTTCAGT[C/G]CACTTTTTTGCAAAGGGAGCACAGAAGTACACAACATTTTCCAACAAAAGAATATGTTAT
id3013938	3	30320986	29509719	Forward	AATGGGACCCTGGCTTCGGCTTCAACTGATGCTGAAAATGCCACTTCTGTAGATAGAGGC[C/G]ATGATGGTAATACCGGAACCAATAAGGCTGAGGAAGGAGATACAGGCAAAGACTTAGATT
id3014075	3	30651103	29838505	Forward	GATTATGTGAATGACACCCAAGCACACACACCGTACTCATGTACCCGTGAATGCTCTCAA[C/G]CGCACTCTCCAAGAGAGCAAGGTCAGTCACAAATTCTTGATTTTATTAAATTCCATGAAG
id3014205	3	30880196	30067598	Forward	ATTTTCACAGTAGTCTATACCATCTTAAAAAGACAGCAACCGTGGTGTCCGTTCCCACAA[T/C]TGCCAGGCTGACTTGTGGGCCCACATTGTCGGTGAGAGGGGGAAAGGATCCGGCCGCGTG
id3014367	3	31087748	30275150	Forward	GGGAGAGAGTATATTTGTTTCGTGTAATTTCGCAGTTTCATGTTCATCATGGCGCCCGTG[C/G]ATTGCTGGTTGGGAAAAGGCAGAAGAAAAGAAAGGAAGGAAGCAGGAGAGGAGACCGGTG
id3014586	3	31454782	30642034	Forward	AAATGTTTCATCCGTTGATGCAAGCTGGGTGAAGAGCTGTGTTCTTGCTAGTTCATCCAA[T/C]GATCATACCATCAAGATTTGGGATCTTCAGTCAGGCTTCTGCAAAAGCACCATAATGTCA
id3014650	3	31526665	30713917	Forward	CAAATTGTGCTTCCATGGTTTAGGGGGCTTGGAGAGAATGGCGTCCCGAGTGCATTTCTT[C/G]ATGTTGGTCGCACTTGCCATCATGTAGTCGCTTGATCTGAATAAAGAACTTACATACATC
id3014850	3	31989085	31077337	Forward	CGTTTTCTCTGCATTCCTGCTGGAAGCTAATACTAACACATTAATATTCAAGCAAGTGAT[T/G]CTGATATAAACTTTTGTAGGGACTGATCACCCAGTGGCTCATCTATATGATATTAACACT
id3015010	3	32229668	31317920	Forward	GCTTCCTAGCATTCTTGTTTTGTTGATTAAACTTGTAACCCTTTTTTCTTTCTGATACCG[T/C]AACCTACTTGTGTTTGAATGCACTGCATATCCATTTTTTGTGTGTGTTTCATATGTTGCT
id3015089	3	32333761	31422013	Forward	TTGAACCTCAAGATGAAGAATTTAAGAATTATGCAAGGAAATTATTGAGCTCAAATTTCA[C/G]TGCAGGATTATAATTCATAGAGCAGAAGGTGACATCAAAATAACAAAGGACAATTGCTCA
id3015473	3	32950868	32039113	Forward	AAGATGCAAAACCATTTTACTTAAGTACAGCAATATAGGAAAAGGAAACAATAGCAACAC[A/C]GCATTTCTTTGATGTAACGTGGGAACACGAGCCTCCCATGGAGCCTGAAATAACATAGGG
id3015619	3	33290594	32378835	Forward	GTATTTTGTTATGGAACATAATGCCCTTGTCTTCCTGCTTTTAATAGCCTGTGGGTAGTC[A/G]TATGGATGGCGCCGGTAGTGAGGACTGAGAAGAAAGTGAGGAGTTCATCCTGCTCAAGCC
id3015719	3	33525612	32613851	Forward	ATTTTGTTCACACAAAATTCAGGTATACTTATGCAATTGGTGGTATTTCACATGAATTAT[T/G]CAGACAAGGTTGCAAGAAGAACATGAAAGGTGTATTCTATATTTGGAAGCTAACACTAGG
id3015881	3	33817043	32905282	Forward	TACCAACAAATTTAACACAAAAAATCAGCTGGTAAAGAATCACTGATATTTCAGAACTCC[A/C]CTATGCGACGTTGTAGCACCAAACAAGTAACCCAAGCCATTGATGAAATGCATAAACCAG
id3016166	3	34218741	33306980	Forward	TTGGATTCTTATATGAACTTGTGAAACTGCTTTGCCTAACTTTCTGAATTTGCAGTTTAT[A/G]TGGTTGCCCGGTTTAAATAGTGTATAATAGGTGAAAGCTTACCTTTTTCTGCATTGCAGG
id3016444	3	34544442	33632681	Forward	AACGACATTCAAGGCGCCCAGGTGCTAGCGGTAGGGAGGGACTACATCATAGGTGAAACG[A/G]GCGGGCAGGACTCAGGAGGGATTTTCAGTGTCTTATGTAAGATTGGAAAGGCAGACATAG
id3016581	3	34786814	33875015	Forward	TAATCCTAAATAATATGTTCTTTTTAGGAGATAGGTCGTCGCTGAAGGGCTAATGCCCGT[C/G]GCCACCAAGAAAAGCCATGAACCAATTCGTTATCATAACCAAACTTCCTAAGTACGGCCC
id3016725	3	35082646	34170847	Forward	ACGGAAGCGGGGGCGTGCTCGCCACAGCGGAGAAGAGACAAAAACGAAGAAACGCGTGGT[A/G]GCTGTTCGACGAAATGCCTCGCTGCGGACACAGGGAACCGCTGGCGATGGCACGGCCGGC
id3016907	3	35355606	34443807	Forward	ATGAGCTTTCTGGAGAGCCGCATGGTAGCGGATGTACTTCTGATGGAATAAGGTTACTAG[T/C]GCATATGATTGTTTCCAGTTTCTGGTTGGGTGGGAACTCCCCCTGTTCCCATTATATTCA
id3017084	3	35577308	34665509	Forward	CTAATTATATATGTTATTGTTTCCTAACAGAGAAACTCCCAGAGGTCACAAAGTCTCTGC[A/G]ACCGTTTGGCCCTAAGGAAGATTCATCTCTGTCAGAGTTTCAAGTGGAGTTGATTCAGCT
id3017136	3	35660519	34748720	Forward	TTTTAGACTAAACTCAGGTCCAAGTCTCCCAAGTCCACTAAAGACTTGACTAATAAGTCC[A/G]TCCACAATTTCTTTCTGTCAGTTTCCTTGACTGTCAAAATACTACTCCCTCTGTCCCTAA
id3017271	3	35792954	34881155	Forward	TTCTGTTATTATACCTGTTTCTCATTGCTGCTTCTGCTTGTGCTTCTTAGGTAGCAGCTG[C/G]TTGGCAGTGGGCAGAGCAACATGTCTAGCAATGTAAGTTACTTATATATGCTTCAAAGAG
id3017469	3	36239119	35327320	Forward	AAAACAATATAAACAGTAACATACAGTTTGATAATATGATAAGTTGATAACATGTAGCAT[T/C]GGCACCAAACAATGCACATGGGATGGCTCAGCTATAGGAAACTAAATAATGCACATGTGG
id3017672	3	36364120	35452321	Forward	ACATGGTTATTCACCCTGCAAGAATATTCTGTCACCTTCTGTCCCAAATCAATTGATGGC[A/G]TTTTGTAGTAATAAATGTTCATGCAAAGTAAAACTACACACATTCTATTCCTGCATAAAT
id3017784	3	36513122	35601323	Forward	ATGAAGTGGCACATTGTACTACAACATGCCGCATGATTGATTCCTACGGGATAACAGATG[T/C]GCGTCATTGCATATAATAGAAGGACCAAGAATGCCATGCACTTCATTAATCAGTGATCAA
id3017899	3	36675087	35763288	Forward	CTGCAATGGTACAGTGTTGATTTTTCCCCAAATGAAAAATAATGATGTGTTTTACCTGCT[A/C]AGATTTCAGTTCTGAACTTATGTTATACTAGCATATGAACCATATGAACATGCTACGTGC
id3018058	3	36759607	35847808	Forward	AGATGGCCCAGAGCAGTGATCTACAACACATCATGCTGTATTAGACAGGCATTTGAAGCA[A/G]GATGAAAATGCCTGCTCATCATGTGCAGACAGGTAATGCTACTAAGTTCATCTAGGAAAC
id3018242	3	36889493	35977694	Forward	CGAAGAATGCGCATATGGTGGTGTGGCCATCATCGATCGAGCGAGAGCAGCTAGCTTGTT[T/G]GTTGCCGCATATATCTGACTTGCTGTGTTGCAATAGGCTGGGGGGGGGGGGGGGGGGGGG
id3018312	3	36949297	36037498	Forward	CCACTATTTATACTCTTGCACACCTTTAAGAGCCCAACGTCAAACATAAGCACAAAAGCC[T/C]ATAGCTCCTTGATATGTTAGCCCGATCAGCCCACGATAACAACAGAGAGATCCAATGCTT
id3018439	3	37134193	36222338	Forward	GATTTGTAACAAACTGAGGAGAGATATATCCTCTGTCAATCTGCACATACGGGATAAATG[T/C]AGAACCACTTTAGCATGAATGAAGAGAATATATCGCCAAAATGCAGAACCACTTCAGCAG
id3018559	3	37233286	36321431	Forward	CCACTTCGATCCTGCTGTGCCCGAATGCCTCTTTTACAGGCTTCGCTCCGATCTATGCCT[T/C]GTTCAACAAATCAACATACAGCCATTCAGAGGTCAGCCCACCCATCCTCCTTCCTTCTTT
id3018571	3	37240682	36328827	Forward	TCTATTAGATGCAGAACAGAGATGGATGCATGGGTGAGATAAGAATCAGAATCATCAGCG[T/C]AGCTGGCTTTGCGACCCAGAAGCCAGAAAGGTCGCCTACGTGCTTGCTGAACTGTACTAC
id4000082	4	212753	212717	Forward	GCATAGGGGCTCCCGAGCAGATTGTACAAGCTGAAGAGACTGCCTTGTGTGGGGCGCATA[A/C]AATGGAAGCAAAGCATTGTGACAAATCCAATACTAGAAAATAATGTATATATATATTATT
id4000170	4	348610	348574	Forward	GCCATGCCACAGCTGCTCCAGCACTTTGCACTCCCTTATAGAATCCAACATATCTGCACA[A/C]AAAATACACATTTAACTGAGACAAGTATTTTTGTGATTTGGTCTGCTCGACATGCATATT
id4000179	4	364148	364112	Forward	ATATTTAGTCAAATTGGCATATATTTAGTCTATGTCATTCCATTAGCACCCAAAATTTAG[T/C]TCTGCCTTCGTCACTGCACTCATGCATACATGGAGACAGGAAGAATCATAAACCATTCAA
id4000253	4	457865	457829	Forward	TTCTCGAATAAATAACAGGGAATTGCTAAATCACAATCGACAGAAAATTGCTAAGTCCGG[T/C]CTTAAGCTCTACTATAGTGTTTCTGAATGTGGAGGAATTTCAAGATGTCTTGATGTGAAA
id4000429	4	676936	676900	Forward	TAGTACGGGAAGAATACTATCGCCATAAAGTTCTTTGTCCAAGACATTCATCCAGGTCTT[A/T]GTGCTCTTTGTAGCTCCAAGCAGCCCCCCAAGCATCTTGGCAGCCAATGGCAATCCTTTG
id4000463	4	727526	727490	Forward	AAGCTCTGCCTCCCTTAGCCATTCATCCTCATTATGGATGTTAACTCCCGGACAGTTTTT[T/C]GTAGGAATCCGAGTTCCATCGGATCGGGAGGTGGCAAGGGAACGAGTGGTTTCCTCTTGC
id4000585	4	1009357	1009317	Forward	GCTCCGGGTCTCCCTCTCCGCCCCCTCCCTCCTCGAGTACTCCAGCGTCTTCTCGTGCAG[A/G]TCGTCCACCATGGCGAAGATGACCAGGTTGAAGCACGCCAGCGACCCCGTCGGGCCCAGC
id4000641	4	1040120	1040080	Forward	TTTTTTTTTCACCTGACAGCCTTGGATATTTACTGAGGTTAAAGAACAAAGGCACTGGGA[T/C]ATTACATCTGGCGAGAGATTCAATATTCTTAAAGATTTTGTGAGTTTTGGTCTGGAACAC
id4000695	4	1105507	1105467	Forward	ACACTCACTTTGGCTGAGCTGCAAAATGTCAATTCAATAGTGATACAGGAGTATAGCATG[C/G]CAAATCTCTACAACCTAGCTCTCATCTGCTTGAAAAATCTGGAGTATTTGCCCCAAGGCA
id4000746	4	1200576	1200536	Forward	TAAATGCATATTTATGACTGAAGGGAGTAATATTTATCTTGTGGCTACGTACACTTTTAG[T/G]AGCCACGTTACGCAAACACACATAGGCCCTAGTATAAAGTTACAGAGGATATAAAATTTA
id4000804	4	1745429	1745389	Forward	CACCTACAGTAGCAAATGGTGGTTCTTCTAACCAGGCAATTCATACTCTGGTATCAGCAG[T/C]GCCACCTAAAGCTGCTCATCAAGCAGATGATCAGGTGCAAAACGGAGCTGAAGAAATGGA
id4000806	4	1745937	1745897	Forward	GAAAACACAAGTGGTATGATATGGCTGGCCATTACTATTTTGTCTGAAATGGCAAATCCA[T/C]TGTTATATGTTACCTTGTCTATCTGTTGGAACATAATTTTCTTCTAGTTAAAACCACATT
id4000959	4	1965892	1965852	Forward	AATTGCAGTTGCAGAATGGCCAAAAAGATCACAGCATAACAAAATGTCCTGTGTGGCTAT[C/G]CTTGAAGTTACTTTTTTCAGAAATTTATTCTATACAAATTGAGCATAGCATTTTATGTAA
id4000992	4	2025195	2025155	Forward	TTTCACCTTCTGATTAACAAACATTGCAGAGTACGGGTACATGATGAAGATAACGGAGAA[A/G]AGCGACGTGTACAGCTACGGGGTGGTGGTGCTGGAGGTGCTCACCGGGAAGCAGCCCATC
id4001113	4	2471749	2471709	Forward	GCAGGTGATGCTCCTGGGTCACAGCGATTCCTATGTCAAGGACAAGGCAATGCAGGTCAC[A/G]ATAGCATTCAACCATTTCGGAGAAGGTCTTATTCAGAGAATGCCAAGGTAAAAACTAAAA
id4001186	4	2521140	2521100	Forward	TTTGAAACAACATAGGTAGACATCGGTTGCGACATGCCACACAAGGATGCTTTTTTCAAA[T/G]TCAATGTCTACCGTGCTCCAGCTGAGTTCCTCATCCATTTTATTCTCATAGAGGATGCAC
id4001290	4	2900688	2900648	Forward	ACCGGGGATCCAACTCCAACTGCAGCCATCCGGCGGTAATGAGCCGGAGCAGCCATCAAC[T/C]TGAAAAAAGACACAGCTGACAGCTCGATCGATCGCTGCGCTGCAAAATATGCTCCCAGTG
id4001365	4	3098628	3098588	Forward	TGTGATTCTCTCCGCTCGGCTTCCTGAATATTTTCTTCACAGCAACTTCACGGTTTAGCC[A/G]CTTTAGGAATCCGCTGTACACTACCCCAAAGGCCCCCTGTCCGAGCTTGCGATCCTCAGA
id4001467	4	3578522	3574067	Forward	ATTCATTCGTCTGCTTGAGTCCAAATGGCCTGATTCTATTATGGCCTCGGAGCAACGCAC[T/C]GAGCACTGTGAAGATCCTATTATTAACCTTGCCTTTGGAAGACATGAGGCGCCCACGATG
id4001598	4	3855654	3851199	Forward	CAACATCTTTTTTTTCCTTCTGCGTTGTGTGGTGGTCATATCTCTCTTCTCTCCTCGAAT[A/T]ACTTTTACGGTGATCTCAAAAGGTTGCCAACAAATACGTTGCACGGGCTTTTTAGTACTA
id4001663	4	4208219	4203615	Forward	AAACATGCCGCATCCTTCGGTTGGTGCACAGCGAAACAGCGAGGCATCATCTGCGTGACA[A/C]CAACAATTGGCATGTCGTCGTCGACCACACCATGGTTTGCGGGTGGGCAAGCACATCATA
id4001733	4	4267775	4263171	Forward	GTCCACAAGGGATGAATCATGCACACAAGAAACAAATCATTTTGTGCAAAAGATTCATCC[T/C]GGACCTCTTGCTTTTGGGGACCCAATTTCTTATTGTATGGTCTCAGAACGTAAACAAATA
id4001876	4	4448902	4444298	Forward	AGCCATCTAACTTCTTCTATCTCCTGACAGCAACATGTGTTTAGGATTGACATTGGTGAT[A/G]GAAGAATTGTCATGCAGATGCAACGAATCGACCCTGTTCATCAGAATCGCTACGGCACTC
id4001882	4	4449726	4445122	Forward	ATATTCCAACCTGCAACGAAAAAAAAAAGTTATAGATTTCAGTAACAGTTAATTGAGTGC[A/C]ATTGTGCATCGCCATTCAATTCCACATTAACCAACATTCTTGCAGAGCTAAGAAAAATCT
id4001987	4	4688975	4676605	Forward	TGATCGGTGGAGAGAAAATAGTGTGATAGTGGTTAAGTGGGACCCACTCGGTGGCACATC[T/C]GATTTTTTGCGCCGTATCGAAATTCCGTTGTAAAGAATTTTCGGGATAATATCCATGAAA
id4002033	4	4742177	4729807	Forward	CAGGCAAGTGGTTGCCATTTTCCAGCTTTATTCCACATGCAAGATCCAAACATACAAGTG[A/G]TTTCAGAAAAACTAAAAATAAGAAGTAAAATGTAAGTTTGATTTTCTGGGGACAGTCTTC
id4002107	4	5045559	5033189	Forward	ACCTTTGCCGTCCATATATACAGCTACAGATCATGTTGTTTTTGGTTCTGCGGTTTTGTC[A/G]ATGGCGAGCGAGTTCGACATGTCCACATCTTGAGAGTCGAGACGGAGATAAATTAGCAGG
id4002191	4	5148884	5136514	Forward	AACAACGTTGAGAAGCAAAAAAAAAATGAAATTACTTTGTGGCGCTCAACTATATTGCTG[A/G]TTGATGTCTTATGTTTTTTTTTCAGATGTTTATGTTTGTTTTATTGAGCTGTAGGAGGGT
id4002286	4	5423364	5410994	Forward	AAGATTAGTCATGGTTCTTAAAAGGCCTTTGATTAGACATGGTTCTTACATGTATGTCTT[A/G]TCCAAAATGCGCTTTATATCACTAGAAAAGTGCCGAGATATTCCAATATTGACGAGAGTA
id4002355	4	5521219	5508849	Forward	TGTGGAAAAAAATAGTGATATCTGCTGTAACGTCACTGTAACAAGCAAGTAGAAAGGTTT[T/C]GGCAAGCTATGGAGCAAAGGGGACAAAAAAGCATGCACACAATACTAACTAATGAAAAAG
id4002411	4	5617483	5605113	Forward	CTATGTCATATATATTTCCGAAGAATGTTCATGTCTCCATCAGTATTTTGTTTGTATTCC[T/C]TGCCATAGGTGATATCTTGTTACTTTTTTTTTGCCAGATATGAAGATGCTTTTAACCGTT
id4002459	4	5930532	5918162	Forward	GTGCATGCTAAATATCTATAAACCTCCTTTCAAAATACATCTTGAGAATTCACCGTGCTA[T/C]GTCAGCAATTGTTTTGCAAATAAAGTCCCCAAACTTCCAGTTAATTACGCGCTAGCCCGA
id4002486	4	6018297	6005927	Forward	GTTAATCTCCATATAACACCGATAACTCGTACACCCATGAAGTGGACAGACCCGTTCAAA[A/C]GAATGAATTGGAAAATCACATCCACTAGCATGCAAGTGGATCGGTAGTTTTCTACATACT
id4002581	4	6516066	6503694	Forward	GTGGAGAGAAGGAAAAAAAGACACGTAAGTTGATTAGTTTTCTATTAGCACAAATTCGTA[A/C]GATGAGGATTTAGAAAATATTAGTTCACGTAGTTAATATTTGTTTTTAATTATGTCAGAG
id4002664	4	6903099	6890548	Forward	TGTATAGGGCTGGTTGTGTCTTTCCACTTCATATTCAGCTTCCAAGGTTATCCTAGGCCG[A/G]ACCCAGGTCGTTAGGGAGCTGGCTTTTTTGGAAGGTCACTTTTCAGGGCAGGCCTTCGGC
id4002697	4	6959916	6947366	Forward	GAAACCACCGGTTGCCTTTTCCAGCTCGCTGTAAGTGAAAATCTTTGGAGGTAATCCAGA[T/G]TTATTGGACGGTTGCGATAACTGGGTTTTCTTCCTCGAGGTGATACTACAATAAGTACCA
id4002780	4	7170260	7157710	Forward	AAAACTTGAGCCGAAGGGAGGTAAGCTTTGGCGCCGTGACACACAATGCATCATCAGGCA[T/C]CTGCAGACCACGTCGGGAGCAGCCATCAATGGCCAAACTCCTGAGCGCATTGCCAGTGAT
id4002852	4	7420537	7407987	Forward	ATCTTGTCTGGCGATTAAGTTATGGTTGTGTCCTGGTTCCAGTATTATATTTTGTTGTCT[C/G]AATGGCACTGCACTTCTCTATCATCTAATGCATGTGCAATGAACATGTGATGTTCAAAGT
id4002923	4	8080596	8068046	Forward	ATAGATCAAACAACTAGGATTCCATAGGATTGCGTGAAGAAATGGAGCTGTTCACAGTGC[A/G]TTACCAGTCAAGCATGACGCCCCAGGCGACGAGGTCCCGGTCAGGCATCCCATCGAACAC
id4003007	4	8704846	8633296	Forward	GCAATTGTGTGTCGTAGTACTCCTGCTGTACGGTCTTTTCTGGCTGATCTTCCTTGTCAG[T/C]TGAGTCACTAGATGGCGCTTCTTTTGCAATCTCGTTTGTTCCTGCAGGGTTAGGATACGG
id4003038	4	8889252	8817702	Forward	ACTCAAATCTTGGCACCGATTCAAAATGTATCAAATGAAATTCTCGATGCCAATTGCAAA[A/C]ACTTGTTTCTATGCCAACTGATTCTGGTTCCGATTGAGAAAGCATGAGTAATCAAGTTCA
id4003093	4	9276181	9204631	Forward	GTTCCCATTTTGTTGACCGTCTTCTGCAGAAATTCTTAATTTGTTTGTTTGACATTTCTG[T/C]TTGACCGCTGGTCTGTGGATGGTAAGGTGTGGCCACGTTGTGCTTGGCTCCCATGTCTCG
id4003168	4	9541311	9469761	Forward	CATTATGAAGATGATTGAGATTATGTCCAAGAAGAAGTTTCACAAGGAGGTGGCACATAC[T/C]GGTTACCATGTCCGTCCCATCAAGGCTGCTGCTGTGCCGGCTGGACAAACCACTCGTGCT
id4003305	4	10252953	10181403	Forward	AGGGAGCACCCGTTCCCAGGACCCGTTATTGGAAGACACTAGCAAAATCCAGTACACATG[C/G]TAAGAAGTCAGAGGAAACGACTCAGGGAAAGCCATTGTCCACACCAAAGATGAAGAAGGT
id4003418	4	10745782	10674232	Forward	TGACATAGTGTCTATGGAAGTGTATCTGCCCTAGAAAGTTGTTTTTGTGGCAACTCATCT[T/G]CCAAGAAAAAGCATTCCCGGCACTAGCTACCTGCCCTACAAAGTCCTGTAGGGAATGCCC
id4003610	4	11506546	11434996	Forward	ATAGCGCCTGAAAACCAAACGCCCGTACCGTGTTGTATCGCCGTTGAAGTGGAAATCGCC[A/G]CCGTTGAGGGCGCCAACGGCGATGGCGCCATCGCCAGTCCCAACGGCGAGGTCGAGGTTG
id4003681	4	11865666	11792812	Forward	TGGTTGGCCGAAAAAGGGCGATGCCTCACGGCGGATAATCTAAGTAAGCGTGGCTGGCCG[A/C]ACCAGCAGGTTTGCCAACTTTGCTTGGTGGTTGATGAAGATTATGAACACCTATTTGTGT
id4003690	4	11928081	11855227	Forward	CAATAAGTTGCTGGAATTCCATCGGAAAACGTCTGTTTCTTTTGGTTCAATTGCGTGAAC[A/G]ATTCTTACAGTCAACCGAACCACTAAGGTTGTTGGTTCCGGCTTTTTCCAGTTTAACCTC
id4003727	4	11988384	11915530	Forward	AAACACATTACCTCTTGAGTAATATTTTTTTAATGCACTAACCATCTTAACCCATCTTAA[T/C]CTCAGGTCATTATTATAAATGTGTGTCTTGCAATAGTTATATATAATTGCTTAGCATACG
id4003791	4	12288132	12215278	Forward	TTTTCTACAGGTTCATGGTGTCCATCCATGGAGTCCGGAGGTTGCTGCTGGAGTCACCAT[T/C]CTCTTAGGCAATGCAGAAGACAAAATGACTAGCCATGCCAAGTTGCTGTCAGTGATGCTC
id4003835	4	13076526	13004349	Forward	ATTAGTTTTCGGGTCAGTGACTCAGTTTCTGCCCTATCCTGCATAATATGTGTTTGTTAA[A/G]TTTTGAGACATATGCTGTTGTAATTCAAATAAATAGTAACAAAAGTAAAATATTATGACT
id4003888	4	13273436	13201259	Forward	AGGACCAACAAACTTAAGCCTATTCTCGCGCCAATATAAGGAAACGATTTAAAGCAAGAC[C/G]TAAATGGTTAGCACCGGCAGCGCCGTGTGTGCCAACCGCCAGAGAGTTGCTTCCGCCGGA
id4003922	4	13408022	13334516	Forward	TAGCAAATTAAGTGGTTCGTCAAGAGGTCATTGAAGTTTGTACTGTTCGCCTGGTGCATT[C/G]CGAATTCACCATGCCTCCCAAGCCCCAAGCAAATAGGCGCAGGCACCAACAGAAAGGGGA
id4004016	4	13760654	13685817	Forward	AAGGCGGCACATGAGCTCAAGAGAGGGGCTGGGTGCAGCTAAGCAGCATGATCACAACTG[A/G]CGAGGTGTATAGCCAGAAAAGACTCGCACATAATGCGGTCTTTGATCTAGATGTAGCCCG
id4004080	4	14089150	14014367	Forward	ATTACATTCATTGACTGGCTGATACAGCAATAGAATGTAGCGGGCCTGCCCCGTGCAACA[T/G]GAGCGAATGCCATGCAAGTATGTGGTCGATCTTGTTTTTCTTTTCATTGACTGAAATGGA
id4004138	4	14144773	14069990	Forward	CAAGTTTTGAGAAAAAATAGCTATTTTGCTACCAAAAATTCACTAACCGGAAGACCTCTA[C/G]TTTTCAGTTACACTGACGTGAAGGATTCCAGCCATTCTAGCTTGTGTAGGGAGAGGCTGT
id4004258	4	14311772	14236989	Forward	CCCTCTCGTAACTACCAAGCATTAGCCAAGCTCGAGCTCCATACACCAGCTACCAACGAG[T/C]ATTTAATTGACGTAGAATCGTGTTGCTACACATGTTATGTGCAACCTGCGGCGTGGCGCC
id4004294	4	14864656	14789873	Forward	GGAGCGCGGTAACCCCGGCCCGAGCGGTTTAGGAAACCCTGGGCCTCTTAGGCTGAAGCA[A/G]GGTTCAGAAACCGTTGATAATCCCTAACCCATATAAGTTGGATTCCAAACAACCCAACTT
id4004367	4	15231008	15156225	Forward	CTGTACATGTTCCCGAGTTCAGCGCTGCAAGCCTGGATATCTATGCTAGCGAAATCATAT[A/T]AAGAGCAAGGATAATAATAGAGTTCAGTTCCTACTATTAGTCAATCTTAAACCCAGCACA
id4004379	4	15235547	15160764	Forward	GCTTCTTCCTTCTTGGTCAACTTCGTCCTCTAGAAACAGGACGAGATGCTCTTTCCCAGC[T/C]TTCTTGTTTATCCTCTTAGCTTGACAAGGCTAGCTGGGGCTTTCTTCCCCTCTCCAAGAC
id4004430	4	15983853	15775487	Forward	ATTGTGTACCTGATATCAACTTTGTTGGAGTAGAGGTAATGGGAGGATCGCTACACCGCT[C/G]GTTGAAAACCAGTTGTAGCCCCAACTCGACCACTTGAAGTAAAGGTAGTGGGAGAATCGC
id4004507	4	16403681	16195315	Forward	GCATTCCAATATTATCTCAAATGACCTGTTAATTATCCTTTTAGATAATGGATAAACCAG[T/C]TGTTGTATCTAAGATGCACAAAACCATCTATCATTTATCTATAGTCAACAATTATCAAAG
id4004644	4	16578926	16370560	Forward	AACCAATCAAGATTGACACACAATAACAAACTTCGAACGTAGTAGCAGCCTTGGTGGGCA[A/C]CTCTTCTAGCAATAGCCTCCAGACCCTCTGAACATCCTTAACAGTGATGTCATCAGTGAT
id4004654	4	16580359	16371993	Forward	CAATATAAGACCCATTGAGTCTCTAGTCTTCTTGCTGTTGGTTGCGAAAATCATTCAAGC[T/C]TGTCTGGAGGAATTTGTGTTGGAAGGGCCTATTCGGTTTGGAGGAATTGAGTTGTTTCCT
id4004740	4	16610873	16402507	Forward	TGTAAATAGGACAATACTTATTATGGGACGGATGTAATACTAGGGTGATTTCAGCAACAA[A/C]CTAAACATGCCCATATATGCAAAAACTTTATCCTTGGTAGTTTTTACCTCTTTATAGGAG
id4005020	4	17489668	17281302	Forward	CACTGCACCATAAGTCTATTGAACCACCTTGTAATTCTCTCGACCAATGTCCTGCCGAGC[T/C]GCCCACTCTGCTTAATAACTAACATTTAGATGCCTGGCCCCTGACATTGCTGCTGCTTCT
id4005120	4	17690560	17482194	Forward	TTAAAGCAAATATTGGCTATAAAAAATCTTGCAGTATTCTGAGGATATGTGTTTACCGAA[A/T]GCTAGTGGAAACTCTTTTCGGCATGGTCCAACAGAAGCATCTCCTCGAGTACCCGCAGGG
id4005212	4	17927773	17719407	Forward	GTATACATCATTCTTGGCTGTGAGCTGGTACTCAAGTAGATAGTCTGGGTCGAGATATCC[T/C]GGTGTACCTTTTACAACAGCTTGGGTTTTCTCATCAATCGTTGAGCAACCAAAGTCAGAC
id4005236	4	18046709	17838343	Forward	AACGGCACCCTCTTCTTCAATGACAAGGGGATGAAGGGACTCTCATCTGCACCGTTCCTG[A/G]AGACACTCCGCCTCGTCGATTGCAAGAAGATAACTGATTACGGAATGTGCTTCCTTGTGC
id4005308	4	18217178	18008812	Forward	GAGGGAGTATGCTTTTTCTCTATTCCGTTTCATATCATTCATTAGTTTTAAATGGGCTCT[A/G]GCTGATTATAAGCCGCAATGCTTATTACTGATAGAAAAACAATTTTATGGGTAAATCTTT
id4005342	4	18499413	18291047	Forward	ACCATAGAACTGTGGTGATTCTCCATAGAACTCTTTGAGCGCCGGATTGGACGCTTCTGT[T/G]TGTTGCTTACAACCAACTCCGGTTATTTTGTCTATACACATCAGCAAGAAGGCCCCTACA
id4005421	4	18791501	18583135	Forward	GTACCTGATCTTATCCTTCGCATCAATGTTTTGCTTCTATGCTGCGATCCAGCCTAAGGG[A/C]AAGAAATTGTACAATCAACCATGCACTCTGCTTTTGCTGCCATTCATCGCTGAGAATGGC
id4005514	4	19126606	18918240	Forward	ATATTGTTAATTTAATGCTAATTAATCTATTATTGATTTAGATGTATCGACCAGTTCAAC[T/C]AAAAAATTAAACTGTTGAAAAAAAACGGGCAATTTACTTTATATTCCAATACTCCCCCTC
id4005623	4	19400852	19192486	Forward	TAGTTGTTTCTAGCTTTGGCTCTAATATGTAGGTACTTTTTTCAGCTCTTATTCCAATTG[T/G]TTCCCAGAGCTCAAAGCTTACAAGGTGAGTATTAGATGTATAATTAATTATGTGCTGTAA
id4005767	4	19760123	19551755	Forward	TGCTCAAGGCCGCCGCCGCAGCCGCCGCCGACCGGGCGGTGGCGCTCTGCTGATCAGATG[T/C]CGCTGTGTCTGACGAATGACGATGGCAAAGTTCAGAAGGCAGAATGATCTAATGATCATT
id4005804	4	19844345	19635977	Forward	TTGTTTGGTGCGAATCATGCAAGATAGCTTTTCGCTGCGAGAAATCGTAAAATCGACCTT[T/C]CCAGATATCTAGCTACGTATATCGGCTTACGCAGTCGATTTACGTTATCAGTAGTGGAAC
id4005867	4	19953282	19744914	Forward	TTGTGCCAAAGTCTTCAGATCTTTGTTGCAATATTGCTTACTACTACGAGAACCCATAGA[T/C]AAATCGAATCACCAAGCCATAGCCACAAACCACACTGATAAATAGCTAGGAGGAGATCAA
id4006017	4	20106536	19898168	Forward	CGATATTTTAAGGTGAATAAGAGGACTAATTTCTCATCAACGTGAAGAACAATAGCACAA[A/G]AAAATTAGACCGGTTTTGGTTTTTATACTCACAGTTGATAACGGTTTCTCTTTAGCAGAT
id4006172	4	20418783	20209086	Forward	GCTAATCTTCCAAACAGGGCCAATGTTCTACTATCCTCTCTTCTTTCCTTGCTCTTCCGG[T/C]AGAGTGGCAGGTCCATCTTCATGCTTCTGAACATTGTAGTGTCCAAATCAAGCCAAACTC
id4006511	4	20676982	20467285	Forward	ATTTGGAAGAGTCATTGATGTCATCTTGCCTTTTGTGGTCTTCATTTTGCTGCAATGTAA[A/C]ACTGTTGCCTTAGTTCAAAATTGTACATACCCCAATATCAAATTTTCTGTGCTCAATGTT
id4006519	4	20680035	20470338	Forward	CATCCGTCACCATGCGTTAGGGCTAATCATCCAGTCATCCGTCACACCGTTCGCTCGAGT[A/C]CTTCCCAGTGTCTTGCTGTCTTGAAGCATTACAGCTAAATCTGTGGCTTCCAAGGCGGGG
id4006683	4	20893935	20684238	Forward	CAGTAGGTTCTGTTGCATTAAATCTGCCAAATATACATCCCGTTTGCGTTAGGCATCTAT[A/G]TTCTCATTGCCCTGGATTTTGAATTTTGGAAAACACTAAGTCAGGACTTCTGGTGCTTTC
id4006861	4	21359733	21150122	Forward	GGCATACTAGTATCACTGCGTGCATTGACATGCATGTATGAATGGATGTACCTGTGCTGC[T/C]GGTCCTGTGAAACAGAACAACTGCAGTCATCTGTTTGTGCTACATGAGCCATGAGTGTTC
id4006896	4	21444322	21234719	Forward	ATCTCCCATTTGGGGGGTGTTTGGACTCATGCAGTGTCTGAAACTCTGAATGCGACCTGC[C/G]TTTTCTGAAACTCTGAATGTGACCTGAACTTTTTGTCCACTCCTTGGAGAAAGAGGATGG
id4006923	4	21489237	21279635	Forward	GGCTCATCATGGCCATGCCCTCCCATCCTCTTCACACCAGTGGCATGGAATCCACGAGAA[T/G]CTGTTATATGCACAGAGAAGAGAATTCAGCAATCAGAAGTGAACTAAAATAGTAGAGTTC
id4007024	4	21641805	21432203	Forward	TTACCGCCTGATGCACTTGTACTAACGATCATGCAAGTTTCATCATGATCTGGTGCTCTT[A/G]ATCTTGCATTCTATATAGCAACCTTGACCAACCAAAGTAAGACATATTATACAGCTACAA
id4007105	4	21838206	21628604	Forward	TCGCCGCCGCCGCTTCGCTCTCATCTCTCCCCGTCTCCGTCTCCACCACCATGGATTGAT[A/G]CCTCAGAAAGTCTTCGGTCTTCGTCGGAGTCACCAATCACATGGCGATTGCGAGCACGCA
id4007212	4	22047234	21837632	Forward	CAGCAGCGGCGGCTTGCCGTCGCTCCCGGCGTCGCAGCACTGCGTGTTCGCCGGCGAGCA[C/G]TTCCTGAGACGCTGTACGTCCTTGCTTTGAAGAGGCTTTACGATGAAATCTTCAGCACCA
id4007253	4	22284747	21966145	Forward	TGCTCTCAGCTTCATCTTCGTTCAGGTGAGGGAGCTGTCGTTCTTGGAGTGGCACCCGTT[T/C]AGTGTGTCTTCGAGCCCCATGGATGGAAGATACCACATGTCGATCCTGATCAAGGTGCTT
id4007289	4	22332197	22013595	Forward	CCTCTCGTCATTCTTAAAATTTCCAGGCTGCTCTTTTCCCTATTTGGTTCTTCAACACGC[C/G]AGAATTAAGATATTGACCCAGCTTTTAAGAAAGCAAAGATATGCACCAACAAATCCAACT
id4007444	4	22833825	22216223	Forward	TTCTCTGTATTTCGTGTGATAAAAGAGCAAATGAAAAAAAAGGCAGGTAAAACAGGTTAG[A/G]GTCAGCCAGTCAGGCATCCATTGAAGGGGATATGAATATGATGAGGTTCCATTTCCGAGC
id4007533	4	23043456	22425853	Forward	TCCGGTCGCTGTCGAGGAAATCCGGCGTCGGAGAATGCTGCCAGTAGTCGCCGAGGTCGC[A/T]GTTCGTGCCGTTGACGACGAGCTGTTCACCGCAACTAGCCCTGTGAATCGCACTGGAGTT
id4007645	4	23559420	22941779	Forward	ATAGATACCTGATACCTCACAAGTATCATAACATGCATCAGGTATAACCATCAAGTATCA[T/G]GTGATTCCTACCACGTATCAGGTGATTGCTTACGAGATATATGATGATACCTATCATGTA
id4007709	4	23693196	23075555	Forward	AGTCCAAAATCCGACAATTTGGGTTCCATATCAACCCCAAGAAGTATATTGGTTGGCTGT[A/G]ACGGCACAAATGAGTTTGACATTGCTTAAATTTGCAGATGTACTAGAGTTTTCCAAATCA
id4007764	4	23901845	23284204	Forward	GGCATCACCAATGCGGTGCTTCGGCCCGTCCCCCTAGCGTTGTCTGTTAGGCTTTCCGTC[T/C]GCGTCGTCCCCTGGGATGGAACGCACGCCCCTGCTAGGGGACGCGTCGCTCAATCGCTTT
id4008015	4	24567160	23949519	Forward	ACTCCTCCCACCACCTACCTGCAAATTGTGCGCTAGCTGCCGCCGTGCGCCTTCTCTCAT[T/C]GCAAATCACGTCATCCCACCGCAGATCGTAGCCTCCCCCACCGGCGCCGAGGTAGGAGCG
id4008092	4	24789033	24171392	Forward	TTTAGTGCAAGAAGGCCGTCAGTTGTTTGAGTTGATGACAAAGTCCTACAAGCTCTCACC[A/T]TGGGAAGATCATTATGGTTGCATGGTTGATCTTCTTGGAAGAGCTGGGCTCATCCAGGAA
id4008100	4	24812124	24194483	Forward	AAAATATATATAGTGGAGCGATCGTTAGAATGGATACACCCACTGTAATTTTTCTGGGTC[T/C]GCCGCTGGATAGGATGTATTTTTTCCCTTGGAAGATGGAATGGAAATTTGGATGTGATCC
id4008527	4	26106985	25489351	Forward	GTCCTGAAAAAATGATGGTAAATGTCGATAGTGTACATAATTGACCACTGAAAACGGGAT[C/G]CTGTCAGATTGGAATGAAGTACTTGCTCTCCATATGTGCCACCGCCTCCTTGTCCTCCCA
id4008691	4	27048984	26431350	Forward	CCAAATTCGGGAACATAAAAAACCGCTGGTGCTGCGTCTAGCTAATCTAGCGTGAAAATG[A/G]AAGTTAAAACAAGACATCTCCGCTGGACTGGGTAACATCGTTTTTCCTTCTTAGAGGACC
id4008855	4	27650597	27032963	Forward	TAGGAGCAAATGCTTTGCTTGATGCTTCCAAGCAATCGTGCCTGTACATTGCAATGCAGC[T/C]TCTCACCTGCTTGCTTGGAAGCAATCCCTGCATCTGATCACCGACTGTTCACGCAGCTAA
id4008998	4	27870525	27251555	Forward	GACGCGGATCGAGGGCCAGCAGTAGCATGGATCGTAGGTCAGCGGCAATGTGTATCGAGA[T/C]GGGCTAGCGGCGGTGAAATCGAGCCGGCGACGGGATAAATTAGGGTCAGTGGCTGTGCGA
id4009094	4	28198904	27581305	Forward	AAGATGTACCGTGCCAGCACTGGAGTAATGTGAACCATAATGGAACTTTGGGATGATTGG[A/G]TCCTCAAACGTAGAGTAGCGCTCTTGGAATTTTTCTAGTCGCTCAGGGTTTAGTGCACCA
id4009149	4	28251853	27634254	Forward	GATTGTCTGAAGATGATTTGAATTTCCATACAATGGAATCAGTATTTCAGAAATGGCTAC[T/C]GCATACAGAATTTGAATCCGGGAAATGCTTATTTGAGAATGGAGGGAGTGGTACACATAT
id4009293	4	28610743	27993144	Forward	GCTAAAAGACTGCCATACATGGCAAAACGTTGAATCACAACATTTCTGTAATATTTTCAG[T/C]AACAATCAGCTGGAAATATTGAGTATATATCGTCCATGAAAAGGCACTAACAAGAACAAT
id4009552	4	29280570	28662971	Forward	CCGGGACTGGTGAAAGCCTGAAGATGCTGCTTGCTTCCAGCAAAATGTCTTTCTCCATGA[C/G]CTTCCAGCAAAATGTCTTTCTCCATGAGCCTGAAGAAAGACAGAGCATGCATGGCCTCGT
id4009624	4	29472159	28854560	Forward	GTTATTCCACAATTGCCAGCCATCTTGTAGGCTCAAATTCATTCTCTTTTGGTCGTGTTC[A/G]CTCGCGCACCATGGGACACAAGTATCATGTCTGGCGAACAGTATTTGTACTTCTATTGAT
id4009709	4	29698269	29080670	Forward	GTTTGCAAGGTTGCATAGCAATCTTGGTTTGCACCAGATACGGTGCCATTTAAAGTAGTA[C/G]TCGCTATGCATTTACTTTTATCTCTGTATTTACGATTTTACGTACTTCATAACAGTTAAT
id4009920	4	30174569	29556970	Forward	TCGAAGCTATTTTGAGATTGTTGTTTGGAAGGAGGCCGAGTTGTTTTGAGATAACCGTAC[A/G]GGCTGATTTTCTCCTCCGGAGTTCAGGTTTTTCGCCTGAACGCTGGGTCTTCACATTTTC
id4009930	4	30196550	29578951	Forward	TACGACACCTCACGTGCACCTCTCGAAGTGTTTTACAACTCGAGCTCTTGTCCGTTTCAT[T/C]ACGGGCGAGGCATAATGCCCAGAACCTGGTCTATGGACCGAGCCTGATACCCCACCATCC
id4010220	4	30729492	30111890	Forward	TACGCGCGCCCAGCTACAGCTAGCAAGTTCCCTCCAGATCTCCCCTCTCGGTGGCAAGGC[A/G]TGTATCGACACCTATCACACCCTATGCCGCTTGGCCCATGCTTCCGTTCCATCAGCTGCC
id4010238	4	30792292	30174690	Forward	TCATGCCACTGAATATCCATGCGCTGCTGCTGCACCAGGAAATCCTGCAACAATTCATGG[A/G]TGCTTGAAATGCTAGTCCTCGACTTTTCTGCCATTCGTTGCGATTGTTGCCTCTTGTCAG
id4010382	4	31086310	30468708	Forward	GCGCCTCTGCTCTTTCCGGGGGAGCGGCTGACCCCACAGCGGCAGCTCCACGGCGACACC[A/G]CCATCGAGGAGACGAGAGACCCGCGAGCTCGAGGGGACGCCCCCTCGCCGTGGATGAGGA
id4010396	4	31105608	30488006	Forward	TAGTTGGCAAATTTGACTGAATCATCCAGTTGATCCCAGATTATTCACATGTTTCATATA[T/C]AGCACAAGTTCGTTCCATATTGAGAAAGGTTTGCAAGACTGTGAACTAGATATATGAGCC
id4010433	4	31319503	30701901	Forward	AAGATGGTTGGAAAGCATGATCAAATGTATGTGCAGCAGCAAGATTAAGTGGGTCAACTC[A/G]CAAACCCACTTATAGACTAATCAAATGGATTGACCAGCGGGTTACGCACTTATTTGATCT
id4010544	4	31658610	31041008	Forward	ACAGGCGACAAGAGAGAACACTTTTGATTCTACGATGGACCACTGTTAGTTAAATTCCAA[T/G]GATTTCTGTACATCAGTTCCCTACTGTAATCCTTCCCTCATTTCCTCCAACCTGCTCAGC
id4010621	4	31772009	31154407	Forward	CCTGCAGCCGTGTGTATCCGTGTACAGACTCGAATCTGGAGAGCACATCGGTTCAGACTT[C/G]AGAGTTCAGACACTGATCAAGTGGATCATCCACTACAATCCATGCATCCCAGCATCATCG
id4010708	4	31871929	31254327	Forward	GTGATTTCTTCCAGGCCGTGACACAGCTGTATTTACGAAACACATCACATAGTTGCTTGA[T/C]ACGAAAAAGGCCAACCTCTTTATTAGGAATGAACACGAAAAATAGCCAGCTTTGAGCATG
id4010713	4	31875137	31257535	Forward	GAAGAAGCTTGAGCCCATGGGACTGACCATTCAGGAGATAAAGCCAGATGGCCACTGCCT[C/G]TACCGTGCTGTTGAGAACCAGCTGTCACTCTATTCCAGAGAAACCACACAATACAATTAC
id4010825	4	32160239	31542637	Forward	TAATGTCATTAATTACAAAAGGCGGATAGGCATTAAGCAGCTCCTACTAGGGAAATACTC[T/G]AAGGATTGCGACATTTGCACTTCAACAGAAAAACTTTTAGCAATTATGCCAAGATGTAAA
id4010876	4	32229115	31611513	Forward	CGGCTAGGCCAACTCCCAAGGCAAACTTTGAATCACAAAAACGAATAACCCTGGTTGGCT[A/C]CACATGTATCCACTGAGCACTTTAGCGATTTAGATGTTACACCATCTAACGTGCATCACA
id4010924	4	32303312	31685710	Forward	TTGTTTGGGGGAGAGTGCAAAAGAACAAAAACGGTTTTGATCAACGAGTCAACTTTATGC[A/G]GTTCGTCCAGGGGAAATGGACGGGCAAGAGAAATCAATTTGACTTCTACGCAAGCTTACA
id4010985	4	32437035	31819433	Forward	CGGCCCAGCCCCGCCCTCGCCGCCGTCCACCGACGCCGTGTCGCTGTTCGTGCCACCGCC[A/G]TTGTTGATTGCCGAGAGGACATTGCGGCGCGGGCCAGGCTTGACCCCCATCCCCCGCCGC
id4011016	4	32537607	31920005	Forward	CTTTGGAATTTTGGATGGGGACTGGAAGCCAAGATGTGAGATCAATAAATCATTTGAATC[T/G]CATTATATCGGTTACTACATAATCACCAAAATCAAGCTTGTCGAATCCTGGTAGTGATCA
id4011067	4	32591218	31973616	Forward	AGGCTGAAGGAGAAATCTCCAGTGGATGGGTCATCATGGCTCCTCCACGCAGTGAGGCGT[C/G]CGATGATCTCGGACTTGTAGCTCATCAAGAACATCATGCCTGCGAGGATGGTATCAGTCG
id4011137	4	32675387	32057785	Forward	GAAGAAGAAGGCGACCAGGCGGAGTAGGTTAGACGATTGCCTGGTTGACCTCATGACAAG[A/G]TCAAAATGTCTCTAGCTCTTGTTGCATGCAGAAAGGCTAGCTCATGCAGCAGATGGCCAT
id4011259	4	32877777	32260175	Forward	TTGCAGTAAGCAGCGAAGAGGTTGTGATTGTACAGCGCAATGAGATCAGATCAAGAGGCG[T/C]AGATCCCTCCGTGTCAGGCGGGAAACAGCCAGGGATCAATGCGGCCGGTATCTAGAGGGG
id4011398	4	33221634	32604032	Forward	CACCTACCATTTGGTCGATTTACCGCCAGTAATCACTCTAGGAGTTCTTGGTGGAGTACT[A/G]GGAAGCTTGCACAACTTTTTCCTGGACAAGGTTCTTCGTCTCTACAATTTTATTAACGAG
id4011471	4	33357292	32739690	Forward	CAAGGTAATTATTAAAATTTTAATAGATTTAAAGTAACTCAGGCTAATCAGACATCTCCA[T/C]GAATACAGCATTGAGAAGTCAAATTTCAAAGCACAAGTTATGATGGTCACAGATCAATTG
id4011509	4	33456491	32838889	Forward	CACATGACGTGTACCATGTCTGAAACTTGCTGTTTTTTTTTTGCACAAGTACAGGCACCA[T/C]TTGTCGCGTTGCATGAGAAATGCAGGCATCACAAGCCATAGCCCAGTAAAAAAATCCCTG
id4011696	4	34111504	33493902	Forward	ACATTCAACGGCAATTAATTAGCTAAAAACAGCTACAAATGAGAATATGCAGAGGTCACA[C/G]ATATGCTCAAGGCTTTGACAGTGAAGCCTTTGGGGGGGAAAGGCGATAACTGACAAGCTG
id4011730	4	34177282	33559680	Forward	TCTTGCTGGAACCTTATCTGCTACCCTGGCCGATGGAAATTTCCTGATCAGTTTTGGTTA[T/C]GAACATAATGAACTGATATGAACAGCTTGGTGCTAACTAAAGCATCATCCTAACTAAAAG
id4011781	4	34284011	33666409	Forward	AAACATCACAATTACCATTCAAATCATAAAAAAAATTGTAGAACATATTTTGGCATCAAT[T/C]TAAAATGGACAAAACAAAACTAGTTAGAGAATCTATTGCGAACTACTCCTAGAACACAGA
id4011933	4	34858590	34239659	Forward	AGTTTCCTTGAGGAATTCGGCAAATAGGATACCACGCAACACAAAACCTGGAAATGGAGT[C/G]CGGTAATATCATTAGCAAGAGTTAAAAAATAATCAGCACTAATAAGGGAACAAATGGTAT
id4012104	4	35186139	34567208	Forward	ATCACATACTGATAGATAATGATGGGGTGACCTCTATGCATAGTATAGTGTTGACTTAGA[T/C]TAGGTCTTGTGAGCAGGCCATGGTATTTCTTACATATACTACATGTTGTATCGTTGGTAT
id4012159	4	35280514	34661583	Forward	TTATTGGACAGATAATCTTAGAAAGGAATATACTGAGGAAGGAGCCTAGCTGTTCATAAG[A/T]TACATCGGAAACAAAGTAGATATATGTAATTAACACAACAATGCATCGCAATCAACTGAA
id4012264	4	35401215	34782284	Forward	ATCCCTCATCAACAAATCGAAAGAAACAAAAGAATCCATCCGTCCATACTGGAAGCAGTG[C/G]TGGCTAATAGTAATCCCCAAATGCGAAGCGGAACCAACCATCGAAATCAGAACCAGACTT
id4012434	4	35742807	35123876	Forward	ATTAGGAGTAATCATTTTCTAAATCTGATGGTCCCTGATTCAGGTACTGATGCCAAGTAC[T/C]AGTAAGAGTACAAGTGTAAGAGTACGTAGGGCTAGTCCACATGAACAGTGATATGATTCC
id5000013	5	22254	22254	Forward	TCTACAAATAGCATGAGAAATGAAATTCTAACTTCCTAAATTAACCGTTGCTTACTTTTA[T/C]TGAAGACTCCCTCCAGAAAGGCATCTACAGAGTAAAGGAATTCTTTAGGAATCAAAAATG
id5000128	5	236915	236915	Forward	TCAGCATCCCGGCGGAGTTCGCCGCCGTCAACTTGGCGCGCATCGACCTGTCAGCTCACC[C/G]GCGGCGCTGTTCGATCGGGCGAGGGAAGGCCGCGCAGGCCATCGACGTGTCGCGCAACGC
id5000328	5	569803	569803	Forward	CAGTTGGCAATAATGCAGGGCTCGTCTCCAGTCCATGCTGCTTCAGGTGCAAATCAAAGG[T/C]TGTCCAGGGCTATGTCTGCTCACTAATAATAATGCTCTTAGTGATACAGTAGGCAGGGTA
id5000333	5	571200	571200	Forward	AAAGGCCAATTCAGCCCAATTCTATTCCACCCACCAAGGGCACTACCGTCATTTCGCAAC[C/G]AAAATTTCTCTCTCCGTCCGTTTCCCTCCACTCCTCCAGAGAGCGCGCGTCCCAAAAACT
id5000447	5	818587	818569	Forward	AACCTAAGGAAGCAGGAAAGAGATTCTGCTTCATGTAAGTTGCTTTTACAGAAGTTTGCA[A/G]GTTTTATTACTCTAACGATAGCATATTCTGAATACTTCTTTTTGGCGGGGAGCATGTTCT
id5000588	5	917435	917417	Forward	GAGACATGGTACCATAATCCCTTTACTTTACCATCCATTGTTATCAAAAGCGATTTCAGA[A/G]ATAGACTCTTTTCACTCGCCACCAGGGACACCTCAACTATATAATTCTGAAATATATTTG
id5000669	5	993269	993251	Forward	GTTGGTGCTCGGCATCTTGCAGTGATTCCACTGCCTTGTCGACTTCTAATTGAAGAGCAC[T/C]AATTTCTTCCTCCGACTGCTTGTTTAACCTGACAATGTCAGTCTCCTTAGACTCACATTC
id5000678	5	998183	998165	Forward	AAGAAGCCCATGTTCCTACGGCTTACGATGGTTTTCATGCAGATGAGAAAGTGACTCCAT[A/G]ACTGCGATTAGCTACGCCATGTTATTCTTTTTAGCTTATGCAAAAATTGCCCTATAAGTT
id5000758	5	1102683	1102665	Forward	TTACAATAACAGACTATTTTTGGAATGAAACACAGCTTAAACAAACCAGTGGAATATTGC[A/G]TGTCTGATGAGTACATCGATCTGCTAGACAAGAAAGCAAAGGCCTTTTTTAGTAGGGTGA
id5000786	5	1124720	1124702	Forward	CATGGACTCGAGCTGCGCGAAGTCGTCGGGGCTGTAGAGGCGGCCCTCGAAGACGGCGCC[A/G]GTGAAGTCGTTGAGCTGCAGCTTCCACTCCTTCTGGAAGTCGCGGTACGGCCGCAGCGCC
id5000858	5	1221698	1221680	Forward	CTCCAGGAACTGCGGAAGGTCTCACAGGAGCGTGACCGTGCTTGGGAGTCTGAGCTCGAG[A/G]CTGTGAAGAAGCAGCAGTCAGTGGATTCAGCTGCTCTGAGCTCAGCCTTGTCTGAAATTC
id5000953	5	1432881	1432863	Forward	ATTCTCCTCCTCCTGCTGCTTCTGCTCGCCGCCGTGGCAGCTGACGTGTCCACTGCACTG[T/C]GCTTCGACTACGCGACGCTGACGCTGGGCAGCCTCAAGCTGCTCGGCGACGCGCACCTCA
id5001049	5	1677415	1677397	Forward	AACTGTTTGATCATTTTTTTATTGGTAATTTTAGCTGTGATTGTTATTCCTACCTGATCT[C/G]CTAGCACCATTCGTTGGGCATGAAAGTGCTGCTGGTGCCTGCATTCAGTTTTTGTGTCAT
id5001068	5	1809314	1809294	Forward	TTGAACTGAAATGAAAGACAACATGCGCCTGAGTATTCCATTGTGCTTCATCATGACATT[T/C]GGTTTTGCAAAGAACAAAACTTAGCATGTACATATCTAGTTTGTTGGAAAGTTTTTGTTT
id5001232	5	2037577	2037557	Forward	ATTCTGAAGTGACCTAGACACTGATCAGTAATTCAGTATGCCAGCACAAAATCTGGGCCT[C/G]AAATTGAACATAGACGGGCTGCCTTTGTGTTCCAAATTTGGAATAAGTCTATTTGCCTCC
id5001281	5	2153085	2153057	Forward	ACTCTCTCTTCTTCTTGGGAGGCTGGGAGCTACCAGCACAACACACCAAGGAAGCTGAGG[T/C]GAGAACGATTGATTACTTTGCTGGCTGCTCTTAGCTACTACTACAACTGTTTTGTCTTAA
id5001299	5	2222795	2222767	Forward	TTTTCCTAAGAAACAAAGACAATGTGATCAAGTTTTGGGCGGCCCTGCAAAGTCTGCATC[T/C]ATCCAACGATCAATTCTTATCCTGCAGAGGTCAGTTCAGACGTGATGAATAGCACATGGG
id5001362	5	2343600	2343572	Forward	CATATTTACATATGGTGTCTTGGAAAGTAGACAATCCTTAAGTTTCTTGATGATCTCAGG[A/C]AACTTGCCAATGTCTTGCCGTGCTTCCTTATCCACAGCTAAGCATGATATGACTCTTGTT
id5001470	5	2548127	2548099	Forward	TGATCTGTTGAGTGGATGGGTTACTTTTTCAGTAGAAATTGTTTGGATCATAGTAGCATT[T/C]AACCTCAAGACCAATTTACTCAACATTTCAACACTGCATGATTGTAAAATGTCCCCTGTA
id5001534	5	2714998	2714970	Forward	TGACAACAACGTTTCAATGTACAAGTATCCAGAGTGAAGAGCCTCATGAAACAATCCATA[T/C]ATTTTGCCACAAGTATAATTATCAGAGCAGTATGAATCTCCTTCTGAACAGTACCAACCT
id5001700	5	2971539	2971511	Forward	GTATTTCTGGAATTGCCTCGTAAATTTTCAATGCCTTTTGTGGGCACTTGGCATTTTGCA[A/G]CACATTTTTTTGAAGCACATTTAACCATTCGAATATTTATCCTCGTGTGACTAAAATTTT
id5001763	5	3076402	3076374	Forward	TTTTACCAAACTAGGATCTCGAATCCCCTCCTTAGAGCAAACAAAACGCCTGTATTCGAT[A/G]GCTCCAACTCTTTTTTCACGCCTCACAATATCCTTCCTCACACTAAAACCTTTCCTTTTA
id5001989	5	3319152	3319124	Forward	CAAGATTGGGTGAGTCATTGAAAAACATCGCTAATTTTACGGCGCCAATTTCATAGAAGT[T/C]TGCATCGCCCTTGTTCCAATATTTTCACGCGAACGGAGTTTGCCGTCGAAGGAGAGCTAA
id5002095	5	3566645	3566617	Forward	TTGATGTTCCATCCTCGCAGGACCTCGTTTGCCTTCGAGCGCCCCTAGCTTCGGAGCAGT[A/G]CGACCTACAGCACCGGTTTCGCACGGTACAGTTCAGCCCAGAGGTTAGTTCATTTTTGTT
id5002212	5	3820153	3820125	Forward	ACTCATCACCAATTATTCTAGTGTCAACTGACACGAATGAAACTGCTTGGATGCAATGTC[T/C]GCCTGCTTACCTGGAATTCTAGCAAGTAGAATAGTTGTTGTATAGTAACCCCCTCCTGAG
id5002253	5	4009073	4009045	Forward	GGATAGGGTTGTGGCTTCTCTCGTGAGTAGAAAGGGAGTGACCTAGACGTTTTTGTTAGG[T/C]GGCGCAAGGGCCGACCCGAACACAACGCTAGAGTAGTCACAAACTAGTTGCAACCTAACC
id5002468	5	4688418	4687052	Forward	AAGCCCCTAGCTATCATGTTGGCAATTATGCGAAGTGCCAAGTCAAGAAGTGCCTAATCT[C/G]CACTGCCAATTGTTTGATAGTATTTGTTACCAGACAAATATTTTTCTTGAGGGAAAATGC
id5002528	5	4800198	4797494	Forward	CAAATTGTTGCCACGCGATGGTTTTTAACTGGCGTGCCAATTTAGTCCTGCAACGCTAAT[T/G]AAGATGTCATAAAAGACTAAGGTCTGAAAATAAATTTTAGAAGGTTTATCTGCAAAATTA
id5002650	5	5061452	5058748	Forward	TTTTTAACACCAACACATGATCAACCAAGCTAATGCATGCCACAAACTTACACGAGAAAT[A/C]TCTCTCTTCCGTGTGTACATATTCTCGTGCTAGTTTTCAATAGAAGAAATCATACGAGTA
id5002699	5	5276396	5273692	Forward	CGTCGAACGGGCTCCCGCTCGCGAACACCGCACTTCCCTGCACAAACATTTCGATTCAGA[T/C]CGCCATTGACGATTTCGATTCAGCTCTATTGATCTCTCACCTTGGTCCAGGTGTATGCCT
id5002915	5	5743543	5740799	Forward	AGGGGCTCATATTATTACAAATCTACTTTTTATCTTGTCTTATCAGCCATCTTGTCGCTG[A/G]TTCCCAAACACAGTCTTCAAGAAACCTACTAAGACTTGACTCCTCCATTGCCCCGGGTAC
id5002960	5	5848135	5845391	Forward	TTGCTGCAGAAAAAAAAACAAGACAAAAGTACTCCAATATTCATGTGCCATGCAGACAAT[A/C]ATGTGCCGTCTGGAAATTCCAAAACCATTGGTAAGGACGTAACTCGATCAACAGATTTCT
id5003034	5	5926907	5924163	Forward	CTCCGTGTCATTCATCCAAGGATCAGGTATTAGTAACACCAGGGACTAATGCCTCAGTAG[T/C]GACTCTGAAAGATAGCAGCCAGGTCCATAGTGCGTCAAGTCAGCAGTTTGTCAGAACTGG
id5003092	5	5978230	5975486	Forward	GTACATTTTCTTTTGCTACCAAGAACATCTCTGTATTTCACTTACAAGATTTTTTTTTCC[A/G]ATAATGTAAATCGATCCAGCCTCTACATCAAGATGTATCCAGACTATTTTATGTACTAGA
id5003134	5	6087809	6085065	Forward	TCTCACATGTGGGTATAGCAAACTCTCGATGGAGATCTTTATGTTACACAGAATTATAGC[T/C]GAGTCCGAAACAAGGAGAAGATAAGTAAAATACGTTTTTGATAACACAAGTATTTCACAT
id5003261	5	6461340	6458595	Forward	ATCCCTCTACAGTAGCCAGTGTTGGTATTTCTTAACGATATTACTAGAAATATTCATTCC[T/C]AGCAATTGCGCCAGAAATAGTCCTGGTATATTTATGGTTATCCGCAAGCGCACGGATATA
id5003417	5	6732531	6729786	Forward	GTAGCCTGGGAAGCCCTGGGTGGCACTAAAAACTGGAAATAGAAATACCTCCAAAGGCAG[T/C]TCATTTCGAAGTCAAAGAGAAGTTTACAATTTTCCATGGAGACAAATTAAATAATTTAGA
id5003491	5	6927706	6924961	Forward	TTAATTCCATCGGTATCTTTGATGATAGCTGACAAAATTCGCTCTATTTGAGGAAATTAG[A/G]TCCCGATCTTTCGATAGGTATTGATAACTCTCGTGGAAACTTCACACACACGATCCAGCT
id5003638	5	7153614	7150869	Forward	TATAGCCTACAAATTCTATAGAAGCATCTAAAAAACGTGTAAAAAGAATAAATCAGATCA[T/C]GGTCCTCAAGATGTTCAATAAAACACTAGTCATCAACATTGTATTTCAGACCTTCTGGTC
id5003731	5	7387639	7355894	Forward	AATATGGGGAAGCTAGCACCAATGATGTGATGGTGGGGTCGCCGTGGGTGTATGACTCCA[T/C]GCACCAGAGTTCAAATCGTGGTGCCTATAAATATTAGGCATATGTATGTGTGCTTTCAAC
id5003785	5	7422512	7390767	Forward	AGTAACACTCTCTCCCGTTAGGACGAGATTTGGTCCATTTTTTAAAATTTTGATTGTCAA[T/C]AACATCTTCATCTTCAAGAGTTATTAAAAACTTGTACTCCATTTCAATTTACTTGTCATT
id5003930	5	7733028	7701283	Forward	CGGGTGAAATAATGTCGTCGGTGCCTCAACCGTGCAGCCAGCAAATGCTCGGTCTCCAGC[C/G]ATCGCCGTCACTGGTTTGTCGCTGGTGGCATGTGCGGCGGCTTGTGCTTGTTCGGCGGTG
id5004059	5	7982294	7950549	Forward	TCATGCAGACAAACTATTGTGCGCCAATTAGTCACTTGGACTATAAAATTGTAACACCCT[T/C]GATTCAGAAGAGGTAGATCATATTTCAAATTTGCCATCGGCAATAAATCCTAAATCTATG
id5004176	5	8201817	8170071	Forward	GATGCATTATAATCATCTTGCCCTCAAAATGGCATAATTCCACTTCATTACACATGTTTC[A/G]GTAAGAATCAGCTTTACCCAAAAGTTAGGCGCTATAACTACCAAGTTTTCCCAAAAGTTA
id5004295	5	8395840	8364082	Forward	CGATGACATATTATAGAGAGAGATAAAGTCGAAGGCAAATAATTGAACTGAAGTTTCTTG[A/G]GACAGGTGATATATCTGAAGAAAACGCTTCAATTACAGGATATAATATGGGCATGATCAG
id5004385	5	8606677	8574919	Forward	TAATTCTGAGAAGATGTCTAAGTCCACAGGAAATTTCAGGACCCTTCGACAGGCCATAGA[A/G]GAATTTTCGTCTGATGCCACTAGGTTTGCACTTGCTGATGTTGGTGACGGTATGGATGAT
id5004593	5	9015808	8984050	Forward	CTTATCTTATCTTTTTATATTTCTTTTCTTTTCTTTTCCATCATGGAGCAACTATCTATA[T/C]GAAATGTTTCCGAAGGGCGAGTTTTGTGAGCCAGCAACTTCATCAAAACTTATTCTCACA
id5004668	5	9225565	9193807	Forward	TTTTTTCTTAGGATTTTGTTGCAATTTTTTGGGCCTGACAAATCCAGCTCACAGATTTTC[A/G]TTGGATGGAAGGGATAAGTTTATTTTAGGTCTCTCAAATTTGTCGTAAAGTCTGAAATTC
id5004773	5	9699226	9667468	Forward	GCATGAGAGCAGTGCTTTAACTCTGACAATGATTGGAATTTCCTAGACGTTTCAGTGTTT[C/G]GTCGAAGAACAAGTTCCGGCCGGATGATGATTACCGAGCTAGGCGCATGTTTCTTGGGTG
id5005055	5	11631818	11600060	Forward	GGGAGGGGCAGATCCACTGATGAGAACCTCGACAACAGCGGATCAGGTGGCGGGGACCTC[C/G]GCAATAGTGGATCCAGCATGAGGGAGAAGATGATGGCAGAGCTGGCGCTAGGACGGCCAT
id5005179	5	12275642	12243884	Forward	GTATGAAAGATATCTAACACAAGTCACATAAATTTGACAAAGCTTAATACAATGTCAAGC[A/C]ACTATATGCATAATAAAGTTGATCAGTAATGTACTTGCATATGGCCTTGGTAAGTATAAG
id5005396	5	13023997	12968479	Forward	ACCTGTTAAACGACGATCACTTAACTGTGGTCTCACCTAACATAATGCAAAATGTGCTGC[A/T]TGCTCCTGACAGCATTGCTAGCTGTGTCCTTGTTCCGTTTCTTGTCATAGCTTGCTGAAC
id5005495	5	13583138	13527244	Forward	AATGTAAGGAGGAAAAATGACTAAATATTTAGAAATTATGTTTAATGAAATGATTTGATA[T/C]ATGTCCATGCTTCCCAAGTTTATAAACAGAGTGATTTACGGAAAACTTTTATATATGATT
id5005570	5	13739922	13684026	Forward	TTTTTATCATTTTATTTTAGGGTGTTGATACCTCTTTCATACAGAGTTTATGCTTCACAA[T/C]CTCCTATAATATGGTTCAGGCAATTGTTCGCCAAGATACCCTTTGCCGTCATTCACTTCA
id5005867	5	14275518	14219621	Forward	CGGTAGCTTGTAGTAGCAAACAGAAATGAATCATTTGTATAGAAAGACATAAACTTACGT[A/G]TTCGTGGAGAGATGTTAATATGAACACCAGCGGATGCAAGAGCCTCCTCAATATCGGACT
id5005950	5	14481770	14425873	Forward	ACTGCTTCAACTGCTTCATTTACTTTCCCTTGTTCCCAGTAGGCTCTTACTAGAACTGAG[A/C]ACATAATTAGGAAAATGACATGAATCTCAATACCAAAGAAGTCAAATGAACTTTATCTGA
id5006116	5	14965683	14909786	Forward	TCCCTCTCCCCCGGCCACCCACCGGTGGTGCGCGGTCTCCACCTTTCCAAAATGGCATGG[T/C]GCGACCTCCTCCTCTTCACCGCTGGCTGCCACAAGCTCGGGGCCGGATCCGCCGCCGCAA
id5006236	5	15533829	15477931	Forward	GGGCCAAAAGGCATAATTGAGGCCACCCGTTGCAGTGAAAGGTTTGGTGGCCAGCGAAGG[A/G]CCGGACCACATACATGACCTCGCGTCCGTCTCACCATAAATCCGCCATCCCTCTCCTCTC
id5006250	5	15540260	15484362	Forward	GAGCAGTGGAGTTCACTATCGCCGATATGGGCTAATAGCTAGTCTTTTTTGCTTGCTCAA[A/G]TAAGTGCTTGCAAGAATTTCGTGGAAAATAGTTCGACTTGTGTAAGTATCCGGGGAATTT
id5006332	5	15849318	15793420	Forward	GATTAGTCTCGCCTCACAAAGTTGGCTTTTCTGCCTTTTTTTTTCGCCGGGCTGACTAAA[A/G]CTGATCGAATTTTATTAAGAGAGGGAGAATGTACAATGTGCAAAGTATAGATTACAGCCT
id5006470	5	16240399	16184441	Forward	TGTCTTTTTCAATGAATAGCAAGGGTCATGGCAGGGATAAGTTAGTACCAAGGTGCTAAA[A/C]ATGTTCAAGAATTGTCATCTCTATACTTCTGGTAGTGTAAATTGTAATGCACCAGATGAA
id5006603	5	16451019	16395061	Forward	CTTCAGTCTTGACGACTTCACTTCGTCTTCTTCTTGCGGAGGCGCTCGTGCACCACGCCG[A/C]GTCGATCATCGTCCACCTTGTCCCAGACGACCGCCGGCATCCCTCCTCCTCCCTCCGACC
id5006681	5	16607164	16551206	Forward	AAAGTAGCGGCGGTGGCAGGGCCGGTGAGGCAGTGGTGCGCCGGGCAGGTGGCATCCAAC[T/C]TGGTTGCATCCATGAGGAGTACACCACTCAGCGAGTAGAGAATTTCCCCACGATTTTTTT
id5006723	5	16758379	16699581	Forward	TAATTTGTTAGCACATATATTTATCTTTGAAGAAACTGGTCAGCATACTAGTAGAAGTTG[A/G]GCATAGCTGCTAATTGCTTCATATTCTTGATGTTCTTCCACATCAGTTTGCAAGTTTTTC
id5006821	5	17065777	17006979	Forward	GATGTCCGCCCTTGGACTCGATATCCCTGCTCGAGTTCATCCTGAGATTGTTCCTGACTC[T/G]AGCAAGAAGAAGAAAAAGAAGGCTGCGAGGAAATCGTCTTCTGATGAAGACGATGCTGAA
id5006916	5	17256149	17168351	Forward	GAGGATTTTTGGAGTGTTTTTTTTTTGCATGCAGTGAAATACTTTTAAAACGAGGATCGA[T/C]TGACGCATGCAGTTGGTACTACTTCAGTATGTGTGACTTTTCAGTTTGTCACGGTAGTTT
id5007172	5	17860085	17772132	Forward	AATTGTAGTCTGAATTTTAGGGTCAACACATCAAAAGAGTTTCTGTGAAAGTTTTATCCT[C/G]ACATCAACTGAGAGCAGATCTTGCACTAGCTTGTATTACAGTTCACCAGAAGACAGCAAA
id5007241	5	18006510	17918557	Forward	TCCTATTCCTAACTTGCTTTTCAGTCTTCTAAAAAACCAAAAATCATTGCCAAGCGCATG[C/G]TCTCTGAAAACCTATAGCTGTTCGTCTGTCGTTCCTCATGTTGTCCTCTGGCTGTATCTT
id5007328	5	18359796	18271843	Forward	GGGGGAAGCGCTGAACCCTGATAGGGGCCGCACCTTTGTTGATATAGGCAGGAAAAGCCT[T/C]TGCCGTGGCGCATTACAGAGGGAACGGATCACTCTCAACAACCTGAGATCAATCCGTATT
id5007574	5	18851426	18761470	Forward	CATCCATATGTGAGGTTGCCAATGATGCCATTGTAGCAGAAGCTGGGAAGCAAGCAACCT[T/C]GTCCTCAGGGTCAGGTCAGCTTCAATCCTTTGCTTGGATGTTTGGTTCATCTGCTGGCGC
id5007584	5	18873240	18783284	Forward	TTAGTTGAGATCATTGGTTGTATAGATATTTTAAATATTTTTCTTTGCATCAAGATGTGT[A/G]CTCGAAATAGTTCTTGATTGCCACATTTGTAGTACTTTTTTTTTAGATAATGGAAGCTTT
id5007714	5	19066134	18976178	Forward	AATCTCGGTGTCCAGATGAATCAAACAGGCTAATGGATTTACTGACTTGGTAATGCAAAT[T/C]GTTTAAGACAGTCACAACTTGCGAAGTTGTTTTTGCTATGTAGTAAGAACCACATTCTCC
id5007801	5	19169171	19079215	Forward	TTCAGAATCGTCGAGCTGATCAGTTTACGGTGAGAGATCTTTCCCGTAACACTCAGATCA[A/G]CGAATTTAAACTTCTTTACTAGATTATTTCAACTTTGCAACTTATTATATAGTTATGCTT
id5007879	5	19374511	19284555	Forward	ATTTGACAAAAAAAACCAGATGGTTTGTGCTTTCAACCTGGTCCGGAAAGTCATAATTTC[T/C]GTCTTCCACCGAAATCACAAACCCTGTACATGCCCTATTGCACTAGAGCATATTGAAACT
id5007981	5	19514019	19305653	Forward	TAGATAATAATCACATATATAGCTCTTTTCAGTTGTTCATATATACTTCGACTACTACTG[T/C]TACAAAGCCTCAGCGGTGATTAACTAAAAGACATGTAGGGGTTACAGTGACCTGAGTAGT
id5008067	5	19743686	19653730	Forward	AAATAAAGGAGTAAATAAATAAATGAGAGACAGTGCCAACCATAGGGCCGGATTGAATTC[A/G]AGTGTGTAGAAAAAAATGGGCCTTATGTGGCTCAATGGGCTGGCCAACCACGCATATCCC
id5008122	5	19805774	19715818	Forward	TTTTTAAAGAGTCAAAACAATATTGTGCTTCATATGTACTTTGTTGTTGTTGGAATGCAT[A/G]AAAGAACTCCTCATTGACCGGAATTGTATTAGTTGCATCAAGAGGGACAAGGGTGATTGC
id5008473	5	20320447	20230483	Forward	GGATCAGTAGCCCAAGCTCTCTCTCTTTCTCTAAAATAAGAACGGATAAGATCTAATGGT[C/G]CTGATGGACTTGATTACGACGAGCCGCAGCTGCACATGGCCGCACCGCACGCAGTCGCAC
id5008590	5	20557913	20467917	Forward	GAAGCTGAAGTGAAAGTGTTTTCGATCAGTTTTTTGCATAGAGCAAAATAAAGCTCAAAA[T/C]AATTGCAAAACATGGATTCCAAATATTGCACCTGCTTTAGGTCGTAGTCAAATTTCTTCC
id5008723	5	20831300	20741304	Forward	CGACTGTGCGCCCCGTGGTTTTTCCCGTCGCCGCTGTGCAGCAGCCCGTGCATACCCAAG[T/C]TCCTGAACTCTCGGAAACAAAAAATTTTCAAATACTAAAACTTTCAAATTACAAATCATA
id5009045	5	21502439	21412443	Forward	CAGAACAGCCGACTACATTAACTGACAGCTATGATTGGAAGTGTTTCTCAAATTAATCAC[T/C]AGTAGAGGCTGTTTATTGTGTTGATAACAGAGCGAGTTCAAATGGTGAAATGGGCTATCA
id5009232	5	21765044	21636048	Forward	TTGGTGCATGACAAGGTGGAGATGCATGGATCCTCATGGACAATTTGTTCTTAGGAAAAG[A/G]AAGCAAGCTCCTAGGCCTCTCATCCCCCCCCCCCCCCCTCTCTTCCTTTCCTTTCTTCAA
id5009576	5	22401944	22272948	Forward	AACCAGCTGCGCAATACGGGCAAGGGTGCTACAAAAGATGGTCTCGGCAAGGAAGACACA[A/G]CAAACTTTGGGCTTATGGGCGGCGGCGCTGGCCTACTAAGGGGAAACAATGTGAATTCGT
id5009821	5	22550560	22421564	Forward	TGTCTCATTATGTCTGTCTTAGTAACAAAGGGAGGCTATGGAGGTTAGGGAACCAACAAC[T/C]AGTACATATCTGAATAACACACTTAAATCTCATGCTTTAAGGCGAGAGAACCACTTTAAA
id5009971	5	22701231	22572235	Forward	CGGGCGGAGGGCGATCCCCACGACGGGCAGGTCGGCGTGCTCGGCGATCGTGGTCATGCT[C/G]AGGCGGCAGGTCGGACACAACATTACGAGCTCAGCCCCCATGAACATTACGAGCTCAACA
id5010230	5	23036468	22907472	Forward	GAACTGCACACAAATCGACATGTTATAACTCATTTGTGTTGATTGCAACTGTTGGCCATT[C/G]CTCAAGTTTTGTGCTTACATTCAAAGATCAACCTTTCAGGCAAGAACAATATGAAAAATG
id5010439	5	23461742	23331377	Forward	AAACACCCCCTAGCTAGCAAGGAGTAGATAGTACTTAGTACTCCTAGGTCTTTTGACTCT[T/C]GTCCAAGGGACCAATGTTTAAACCCCGTCCATGCTTTTCTTTTTTAAAAATAAGTTTCAC
id5010553	5	23532428	23402063	Forward	TGTTCTTTTTGGCTCAACGAAAAGTTCAATCCATACACAGATTTCGGACAACGAGACAGC[A/T]CTTAGCAAGATTGGTTACCGTCATGGACGCACGCCTCCTGGACATCCCTGATGGCCGCCT
id5010626	5	23670766	23540401	Forward	AGTCATGGTTCATGCAATGTCGAATCAAATGTACATGACAAATTCTGGCTAAATGCAAAC[A/C]GAATCCTAACTGGTTCAAAGCAGGGTTTTACTAATCTGATGGAAACACAGGAAGAAACGT
id5010817	5	23949438	23819073	Forward	GACGAAGAAGGGTGCCCTGAAAACCATCTTGCCGTTGTATGAGAAAGCACAGCCGCAGCT[T/C]GCAGGGTTCACGTTCTGACCATCACTGCACTGAGCTGAGCCGCATTTTTCCATACTGGTA
id5011088	5	24198237	24067871	Forward	GATGGATTTGCTCCGAGATTCACGCCAAAAACCACGCGAGTCAAACAAAAAACTCAAAAA[A/G]CTCTTTCGTCTTCCTCCTCGCGACTCCTCGCGCTCACCGCCATTGACGGCCACCTTTACC
id5011201	5	24354084	24223718	Forward	TGTAAAACCTCTAGGCAGGAAAGTATTCATGAATGCATCTGGCTTTTTACGTGTTCGCCG[T/G]AGTGGTGGAGCTGCCGCGAGTGCTCAAATCATTGATTTACTTGAGGATACAAGGATACAT
id5011558	5	24882662	24752290	Forward	AAGCTCATTTTTCTCACCCTCTATCCGCACTATAGCGCGTCGGAGGAGAAACTCACACTC[C/G]AATGGCGATTTCATCTGCAACGCCAAATTTGGAGACCTTTAGTCCCAAACCATGCGCACG
id5011704	5	25164560	25020113	Forward	ACCGATCTGTTCTGTAGTGGTGAAAATAAATATGGCAGTTCCGACCACTCTACGGCTGTT[T/G]ATCTGCATCATTGCATCTATGTTCGTCTTTAGGAGTAATTTTATCATTCTGGAGGGATCA
id5011880	5	25372016	25227575	Forward	TATATAGTTATAGTACCCACTGGAAAACATTTAGTTAGACATATTCCACAAAGTCAAGTT[A/G]GAGTGAGTAGTGTAAGATAAGTCAATTGGTCACATGGATAGACGAATATATTTGAAGTTC
id5012009	5	25464540	25320099	Forward	CTCTCTTGCCTTGTCGTTCCTTTCCACACGCACACAGTGTCGTCAAGCTCAAGCTCAATA[T/G]ACTTGTGGTCATCGTCGACGCGTCGTCACCTCCATTCACCGATGGCCCCAGCTGACGTCA
id5012470	5	26308564	26164055	Forward	ACGAGGAAATTTGTATATTGATTACGGATATGAGTTGTTAGCATCTAATGATTTGCCTAT[T/G]TGCTGATCAGATATTCAACTAACATTCTATGATGAGCCAGCTCATGGACACAAAACAAAT
id5012489	5	26351028	26206519	Forward	CGGTAAATCCAGTTTAGGATGTAAAATGCACGGTAGGCCCTGCAAAACAAGTATTGTGAG[A/G]CTTGAAAGAGACCAACTGGGAACCTAGAAGCATGTCGATCGTTCACTATTTAAAGCATGC
id5012857	5	26907175	26762662	Forward	AATCTATGAACACTAATCATCTTGTTCACGTCAGTTACAAAAGACATACCTCTCATGAAA[T/C]TTATGACTTGGTGTCCTATGATGCAAAAGTAAAACTTGAGAACCTCTAAAAAAATGTAAA
id5013052	5	27107490	26962977	Forward	TTTTTTGGTGGAAAATGCAAGTGCGAGGCATTTGGAGGTTGCAAAAAATCAGATAAAGGT[C/G]CTTGGAAGGATCCTAACATAATAAAGGTTATATCTTGAAACCAAATCACCAGTCCACCGC
id5013100	5	27148128	27003615	Forward	GATGGTTCCGCATCGTTTGTGGCCACTGCCGAGGAGCCTATAGAGTGTGATAGCTCTGAC[A/G]AAGCGGATGGTGATGAGCAAGAGGACGAGCTGACCCCTCTTAGTGTTGGCAACAAAAGGA
id5013180	5	27324624	27161111	Forward	GCCGTGAACTGTGTCGTCGCTTTTCCACGCTGAAGCGGTGGGTTTTGAACCTGACAGATC[A/T]TCTATGCATTCCAAACCTCTGCACCATTATACATTTGGCTGAGTTCGGAACTTCAGATTC
id5013307	5	27494345	27329493	Forward	CATTTCAAGTGATTCTGCTTCAGTTTCTGAGCATGAATCCTCTGCTTTCTTCAAAAACAT[A/T]GTTCAGTCTGAAGTGAATGGTCAAGTAACCAAATACTGATAAAAAGCAGGAAGCCAATCC
id5013656	5	27946931	27782079	Forward	GCTGTTTCTGCACGAGCCTGTAATAAATTGAATTTGTCCTCTGCCAGTAATGGTCTGAAT[C/G]ATGGTTCCTAAGTCAAATATTAATTCGTTGGATGGCACTGAAACTGTATCTGAGCCGCTC
id5013743	5	28064120	27899268	Forward	GGCTTCTAGCATATAATGCACTTTGAATAGAAGAAAATTCATAACAAGAAAGTACCATCA[A/G]AAGGTTTCCAATATTATCTTCAGAGCTTGTCCATGGTTTTATTGAAAATGGCACCTTCAA
id5013749	5	28066803	27901951	Forward	TTGAAATCAGCAGATTGGAAGTATGAAATGAACATATTATCAGTATCAACGCTGAAACAA[T/C]GCAATCATCATTTAAACTTGCTAACGCTTTCCTAAACACATAAAAGATGAAATGCAAGTC
id5013962	5	28306826	28141974	Forward	TTATGATAGTGCCGCAGTTAATTCGTCAGGAAATGAGAACCTTGATACTATCATAGGAAC[A/T]AACATGGAGAACATTGATGTACCTTCTGTTTCACAGCCTGATGTCCTGAGACAGGAAGTG
id5014166	5	28455821	28290969	Forward	AGTATCATATAACCACACTTGCAAAATACAGTGGTTGCAGCTGTTTGCGAGATCCAGCTT[T/C]TGAAATAGCAGCAACTGGAGATGCCGAAAATACACTCAAAGATAAGCATGGGGTGGCTAG
id5014265	5	28665946	28501094	Forward	CCCATGCGTACTGTACTTCAGTACTGTTAGTAACGTTGCCAAACTTTGTCAGAAACAGGT[T/C]AATTACTCAGGAGTGTACATGATAGAAGTATCATGCATGCTCATGCACGTACACTTGTTT
id5014338	5	28724102	28559250	Forward	ATGAAATTGCCCAAATTTCATGAATCTCACTCAATATTCACAAAATTCATCATCTTGCTA[A/G]GGCTCGCATTTTGACACCAAATTGGAAACCCTGCCTGTAGGACGTCACATGTTGCCTAGG
id5014427	5	28850700	28685848	Forward	CGTCCTATTTAATACATCTCCATAGTTTCTTAAATCATTAAGATGGGATATGCAAATTGT[A/G]TGGTACAAGGTGTGCATGCTATGGTTGTACATCCTCTCTAAAAGACTAGAGACCTAATTG
id5014482	5	28910984	28746132	Forward	GAGCTATAGAAATCCGGGTTTCGCCGTCGGGCGCCGGCTACTGCTCCATGCACTCCGTAA[A/T]TTTTTTTCTGTTAACGCGAGGCCACGAATATGCTCGAACAGATACCAAATTCTATGGCCA
id5014665	5	29178258	29013406	Forward	TAAGGTGCCAAAGAGGAATAATATATCTACTGAAGATGATCCTATTTTTTCTGAAACGCA[C/G]ATCCAAATATAGTAGGAAGGCCATACATACGTCTGAATTTCATTTTGATGGACTGCACAT
id5014812	5	29372740	29207888	Forward	CGGTTTCTTTTATAAAGAGGATTTTTTATAAACTACAGTTTTTTTCCTCCATTTTGAGTC[A/G]TACATTTTTTTCTTTTTTTTTTGGACAAGACGACTTTTTTTCCTTTTTTACGGAAGTCAG
id5014934	5	29579363	29414511	Forward	AATAATTTTGGTACAAGTTCACATCACATGTTGCTTACCTATTATCAATTCTCAAGATAA[C/G]AGCTTACCATGGTTCCTGTGGAGTTTATATACAAGTAAATTGGCTTGGTGCGGTCATCAT
id5014986	5	29633213	29468361	Forward	TTCGGGGTGGAGATCGATCGGAGTCGGAGTCGGAGGGGAAAACAAAACAGACGAGACGAG[A/T]GAGGAACCCAAACCCAAACTACTACTCCTAGGTGGAAGCGTCCGTGGGTTGGTTAATGGG
id5015086	5	29825552	29660700	Forward	TGATCTGATGACTCTTGGTGATAAGTCTTTTTTGGCCTATTGCAGGTTGGGCCACTTGCT[T/G]CCTATTATAAACTACCACTTAATCGTGTCCTTGTGGTAAGTATTGTAATATCTAATCTTT
id6000134	6	296743	296743	Forward	ATTGGACGAACACCGCCGCTACCAGAGACACCACAACTGCAAGCCAATAGCGGTTTGGTG[A/G]TGCAGCAGAGGATGATGAACTTGATGAACCATGAGGCTTCTGAGCCCTAGAGGACCAAAA
id6000202	6	370160	370160	Forward	CTGAGCCAGTTGCTTCACCTCATCAGCGATAGTGGCTAGGCCCTTCTTGTCAGCATCCTG[T/C]AAAAACAATACAAGTTAAAGATGCTGAATAATTTTTTTAAAAAAACCATGGAAATAAATG
id6000355	6	591987	591987	Forward	ACAACATTAAGCAAGTTTCAAAGGCTATAATCTCTCTAAAGCTGGTGCTGCGGCAACACT[T/C]AATGAGCTAACTAGCCCTGCTAATTTTCAAGTTTCCCATTCATCACACATGATCGCACAC
id6000402	6	645916	645916	Forward	TTATTTAAACTATAAACTTGCAACTTAAAAGTTGCATACAATTTCGAGAGGAATAGCTGA[A/G]GAGAAAGCAAAATTACAGCATTATTCAGATATCGCCCAAGTGCGTAAGCCAAGTTCGAAG
id6000490	6	783425	783425	Forward	ATGAATTGAATCGAATCGAATCCGAGTCTAATATCTCAACTGCTATTCCGAAACGATTGC[T/G]TTGCTTGTTAAATCGAAACGGAATCCAAATGTACGTTAAGATGAATTCGTTTCCTTGTGT
id6000591	6	828681	828681	Forward	CTCCTGCTCACACAGACTTTCATCAGAAAATGAACATTCTTTTTCTCTCAAAATATGGCA[A/T]CTACTCTACAAGACAACAACACTCTCAATCCATCTAAAAAGAACATGACAGCTCAATCAA
id6000743	6	874024	874024	Forward	TACCCCTACTGTAGAACAAAGAATACTAGATACAAAGTTATAAACACACAAACCAAAAGG[A/G]CTGCAGAATTACAGTGCTGGCCTAAATGTACCATTCTTTTCCTGTTCTTATCTTAACACA
id6000859	6	1174748	1174748	Forward	AAAATAAGTCTATTTTGTATTCCTCTTCTCTTTGGCCATGTATGATATGATTCATTAAGT[T/C]TATTTTGCGTTCCTTGACTTTTTTATTTGGTCGTGCCGTGCCAGGCCGGCCCACCGTGCC
id6000911	6	1377892	1377892	Forward	ACCCATGGAGGTTTGGTGAATGAAGGCAAGCTATTCTTTGACTCGATGGAAGCAGAGTTT[A/G]GTCTGAAACCGAGAATTGAGCACTATGGCTGCATGGTTGACCTTCTCGGGCGTGCTGGTC
id6001011	6	1447030	1447030	Forward	CTTGGCGTCGCCGCCGCCGCCAGCGGCGGCCATCGCCCGGAGGTCCCACACGCTGGAATC[A/C]GACGAGATTCTCCGCTGAAATCTCTCACCGACTCCCCCCCCCCCCCCCCCCACCTCAGTG
id6001137	6	1531150	1531150	Forward	TTGTTTGCGTAATATAGGTTCCTTTCTTTTGCCAAGTACTTTACTTTTCTCGCTTAAGTG[T/C]CACAATTTTGGGCCATACCACACTGCATATTTGTTACAGCATCCGTTTTCGGAGAATCTA
id6001206	6	1611776	1611776	Forward	GAATTCCCGAGCCCCTTCAAGACATCAATTTTCCATTAATTTTGAATGAATTTCAGAAAA[A/T]TTTGAACAAAACCATTCGATATGCACATTTCGAGCCAGCTCAAAAGATGTTAGAAATTCG
id6001337	6	1792091	1792091	Forward	GTACTCAAGATAATGTCGGCTATAAGTACATTAAAGACTTGCTCTTAGGCTTGTCTCGAA[T/C]ACAAGAACTTTGTAGGATTTTCACGGTAAATAGTTGATTACATGTAAAATACCTTTAAAA
id6001376	6	1832609	1832609	Forward	CGCGCGTTCTTTGTACCGGTTTTCTTTCTTCTTTCTTCTCCTTGTGTAGCAGTTGATAGT[A/G]TTTATCTCTTGTGTGTCGCCTCAGATGGAGAAGAATAAGTACATCGGAGGGGGATATCTT
id6001535	6	2009738	2009738	Forward	CGGTTCATCGAGGATGAGTCCATGGAGCGGGGAAGCAGGGTACACACTCTAAACTCATCT[A/C]TCTACCTGTTCCAATGAATATCTGCTTTCACTGGTTTATCTTCATTTAGTACATGCATCC
id6001632	6	2160757	2160757	Forward	CATTTACAAATGTATTCTACGACCTGACTTTGAACCTTTTATCTCCATCGAGGATATGAT[A/G]ATAAAGTTGTGATACTGTAGAAGCATCTTTATATGTACTGTAGAAGTACATATATATAAA
id6001936	6	2556889	2556889	Forward	GCCGAAACGGGGAGTGCGGCTCATTTCAGGAGAGCCCTTCATCTTTCGAAGTTTTAAATC[T/C]AAGCCCACGTCAGGGAGAGGTACTTTCCTGGAAGTATTATCAGGGAAACCCGGGGGTGTA
id6002100	6	2746410	2746410	Forward	AAGGAAAAAAAATACAACCAGCAGCTTCCTCGATTTTAAATCATGATCAGTAAGTTATTC[A/G]ATTTTTGGCACATCTAAAGTTTAAAGATAGCTTGCGTAATAAAAGAAGCTGTCAGTAGTG
id6002291	6	2974242	2974242	Forward	AACTCTGCAGCTCCTCACCTTGCCAGTCCAATCAGTCCTCACAGGCTGCACAATGCTTCT[A/C]GCCACAAACTCATCAAAGTAACTTTCTGCAAGCTGTTCCATGCTTTGTCCATGCCTTTGG
id6002362	6	3008873	3008873	Forward	GTCAGAGCAAATAAGTGAAGAACATGGACTAGATAGGGACTTGTACTGCACAAGATTAGT[A/G]CTAGTGTTTCGGGTGGCTATAGAAGCTCAAGATAACCACAGAAATTTCACTATACCCAGC
id6002535	6	3153731	3153731	Forward	CATAGCAGGAACAAAACTGGAAACAGAAAACATATGTTTTGACCCGTAAAGCCTTAAATG[T/C]AGAATAAACTCATCTAGAAACCAATCAACTTTTTGCCGGATTTCAAGCAAAACTAGAATT
id6002687	6	3288598	3288598	Forward	GTATCAGTCGTTAGGTCTTGTTCTTTTCGGCTTATTGATTGTGGATTATTTGGTGGTACA[T/C]TTCCTAAGTTTCTAAACTTTCTTCATCGGTATTTCTTAGAAAGCTTTTTTATAACAATTT
id6002778	6	3377594	3377594	Forward	AGTACAGTCCCCAAGTTCCTGTGGTCGTGGTTGATAGGAAGACTAGAGATGATGTTTGCC[A/G]AATACTGGAAGTGCAGAGTTTGGTGATTTTATTCGTTTCTTCTGAATAATGAATTATTCC
id6002884	6	3597844	3597844	Forward	GGAAACGCCATAGCAGCAGATCAGGCATTCCACTGGACCAGCTTCTGTAATCGAGGGCTA[A/G]ATGCCGGAGCAGAGATGCCAAGCGATGGCCACCGGTGCATACGACGGCAGCTCGTAGATC
id6002930	6	3648304	3648304	Forward	ATTTCTATAAATAAAATAAATGAACATTATATTTTCAAATTTAATTCGCTGCTTATAATA[T/C]GAAGCGAAGGGAGTACTATTCTCCCAAGTTCTTAAACTGTAATATTAGCATCACACAAGG
id6003050	6	4021326	4021326	Forward	GGCATGAGCTATAACGTAGGAAACAAAGAATTCAGTGGAGTAGCGATGCCTTCCGTAGGA[C/G]TTCCAGTGAGCGTCTCAAATGCCTGGATATCTTCAGACGCCATCTCCCAATTAGCAGCTT
id6003299	6	4612802	4612802	Forward	GCTTGGTGGAAATAATGATATTATGAGTGCTCTTAGTCCAATACAAGCCGCTGCAATGGC[T/C]GCTGAAAGGAGAATGTATGACGATTTGTGGTGTGGATCGCACGATCAATCTGGCATTGAT
id6003341	6	4672298	4672298	Forward	GAGTCCGGTGGTGACGTCATCGGGTCTCGGTAGGAGTAGTACTAGCTACAGGTGGCCTCT[T/G]TTGGTTGATACTGCGTGTCCCCAACCTCGTGCGCACAAGACAATGCATTATTTTTTAAAA
id6003373	6	4756949	4756949	Forward	GTTGGTTGTTGCTTATATAATAGTCTAGATACTCGAAGCGTCTGTGTTCTTTTTCTAGAT[A/G]CTCGAACTGGTTGATCTATGAAACTGCTTCAAGTTAGTGGCAAAAATAAGTTCGATCTTT
id6003403	6	4869776	4869776	Forward	ACATACAGGGAACTTAATGAATGCACTGTCAAATTTCTCTTTTTGACGGTATTAACAGAA[A/G]GCCTCTGAGGTTATGCAAAAGAAATAAATAAAAAGGAACTCCGGGAGAAAAAAATAAAGA
id6003498	6	5186013	5186013	Forward	TACTGCATTGCTAACAGCCAGAATGATTAAAGAAGAAATATGGAATAAACGCATTTCCTG[T/C]AAATAGGAAAACATATAGTACTCACATGTATTTCTAACTTCTCTATGCAAGGACTGGCCC
id6003580	6	5563127	5563127	Forward	GTGGCCAGTGGAGGCGCGGGGCGGCGCGACAAAGGACGATCGTGGCCGGTGGCAGAGGAG[A/G]CCGAAGTTCGTCACTGAGAGTGGACGTGCGGCTCCGACAGTGGCAGAGTTCACGGCGACA
id6003829	6	5994007	5994007	Forward	AATACATGCTTTGATTAATTGCAACTTGTCATAAGTCAAATGAAGTCAGGCTTCATAATA[A/C]TGTCATTTCACAGTCTAATGTTGTGCTTGTGCAGCATTTGTTGTGCTATGCTACAATGGA
id6004029	6	6300049	6300049	Forward	ACCATCGATTTCCACCCGTATCTCCATGGATGAATTAACAAGGTTTCTTCTCGAATTTGC[T/C]CAGTTGGAATCGCCCGTGTGAAAAATGTTGTCAAAGCATCTGTTCCGTTCTAGTGATGTT
id6004038	6	6398723	6398723	Forward	AGACGAATTGAAGCTGACGTTTCTTTTTTTTCGCTCTCGCTCTCTTGCTCTGAAAGTCTG[A/C]ATAATTAATCGTTCAATTATTTGATTCCGTGACGGCTCAATGCAGAGAAAAAGATCCTCT
id6004193	6	6520919	6520919	Forward	CAAAAAGAGCCAGGGGAAACTGAATTTGCACGCATGCATGCACATTCATATGATCGAGAT[T/C]AGTAGTCTACCAAACAAGCACTATAAATAGGGGCCTCTTATGCACAATACAATCACAAAA
id6004276	6	6696531	6696531	Forward	GACTTGGTTTCATGGAATACTATGATTTCTGGGTATACTCAAGCGTCAGATATGAAAGAA[T/G]CAGAGAAACTGTTCTGGGAAATGCCAGATCCAGATACAGTATCATGGAATTTAATTATAC
id6004428	6	6929229	6929229	Forward	ATCTCTGAAGCTGTGGGTTTCTTTGGAATATATCAAATCTCAAATAGAACTATAAATCCA[A/G]ATAAAGCGTAGAGCTAGGTTACAAACGAAAATGGAAGTGACAGTTAGCCCAGAAGAAGCT
id6004481	6	7002214	7002214	Forward	TTTATGTTGATACATTTATATGTTACATGGCTAGTATAATTTTCTGTACAAATTGAGCGG[T/C]GATAACTACACAAAATTTAGTTGAAAATAGAACTATATGGGTTGGTTCCATTTCAAAAAA
id6004515	6	7041906	7041906	Forward	TGGGTATCAAAGGGACAGCAAACAACACACTCAAAGGTCAAAGTGGCCACCACTCTTGTC[T/G]AAGAAGCAGAGACAATCAAGGCACAACTTCCGCCGGAGGCTAAGCACAGACAGATCCACG
id6004656	6	7194039	7194039	Forward	ACCATTAACTGGCAATTATACTGTTTGACTTACAACACTATTGGTCAATCATTCCCTCAT[T/C]TGCTACAGTCGTCATGCGGTTATAACAAGTGTCTCTCTATTTAAAGAGAGTTTAGGAAGA
id6004862	6	7585192	7585192	Forward	GATGAAGCCGCAAAGCGGCTCCTTGGAGAGGGACATGCGGCGAACAATATGAGAAGTAAT[T/C]GTTCACATTTCCTATTTATAATTCCAAACTGACAGTAGTTTTTACTATCCAACTGGAACT
id6004868	6	7614590	7614590	Forward	GAAAAAAATCGCCATCTTGGAAGAGGGGAAGGAGGAGAAGAAAATCCAAGAAAAAATATC[T/C]AGGTAAAGTACACATGAAGTTCAAATTCCGTCTTCTTTGAGATCCATCCACAAAAAAAAA
id6004946	6	7808667	7808667	Forward	GTTCTGTTTTTCACCTTTTGACCTGTATGCATTTGCATCCCAGGGGTCATGTGACTGCGA[T/C]CTCTCCCTTTTGATCTTGCCGGTGCTGGGAGAGGTCTTAGCTGTGTTTGAGGGGGAGGGG
id6004969	6	7847453	7847453	Forward	AAGTAAGGGTAAAAACAAAATTGCCCCTTCTTTTTTTTTATTATCGAATTCCTATTTTGA[T/C]TTCATTTCTGCCAGCGACCATCACGTTTACTAATATTATGCTACTCCATCCACTTAAAAA
id6005350	6	8243695	8243695	Forward	TATTTGGGCCTTTTCCTAGGCCCAGTGCCGCCTAGATTTGGGCAGTTTCTGAATCGAAAA[T/C]AAGCATCGGCCAGCCGGACGGTACAAGGATCACCTAATTATTTACCTCCCAAGCAAGAAA
id6005408	6	8320326	8320326	Forward	GTGAATTCTCCCAATTCTCATGTGTACCAGGAATCTCAACCTTTGATTTTTCTACAAAAC[T/G]TTCAGGAATCTTATCAAGACACTGCACGTCAGTTGGCACAGTATGACAGTTTTCCTTGGT
id6005791	6	9006315	9006315	Forward	CGCCGGAATTGCCTCCTAGAGATAGAACACTGGAGGGTGTCGGACATCCACTTCATCTCA[T/C]TATAGTCCTCGGCCACCCACACTGTAGTATAAAACTGCCGGATCAAATCTTCATTGTAAT
id6005814	6	9203899	9203899	Forward	TGAAATTCTAGACTGAATTCAGGAGTGAATGTATTTTTCTCTGTTTTTTTCGGCTGCTAC[A/G]TTCGTTTGATCAATAACCTAACTAACTAGCTTTGCGATGTGAGCAACATGTGTGAGAGCA
id6006089	6	9530655	9530655	Forward	CAACTTGGTCCATCCGGTTAGAAGGGTGCGATACAAAAGAGAGAACCAACAGCGTGGAGG[A/G]CATCAAACGCATCAATTGGTGAGTGAAGCTCTTGGCTGCGGCGGCAACCTGGGTGGCTGG
id6006147	6	9683815	9683815	Forward	TAAGCCTCCTACTCCTAGACCTATAGTTGTGATGTTTCACTAGGAATGCGAGATAATGAA[A/T]GACAAGGCATGCATATCAACCGGCTAGAATACACTATCAATTACTAGATGGCACTATTAC
id6006249	6	10012901	10012901	Forward	CCCTGCAAGTCGAGCTTTAACAGTAGAGTACTCTGAAGACTGAACAAATGTTCAATGATC[A/T]CATCAGGAAACCCTTTTTTTTTAATGTTTTATTTGAATGACATCTTTGAATGCATATCAT
id6006336	6	10183311	10183311	Forward	AGATTTTTTTAAAGAAAACTGAGCAATTTCCTGTTGGACGTCTGCGTTTACTGCCTTTAC[C/G]ACGACGGAAGGTAATTCTTTGCCCGCGGGAGGCAAAGGCGCAAGCAGTTACACGCTGGAC
id6006471	6	10449106	10449106	Forward	TCTCTCCCTACATGGCAGCTTAATTAACTTGTTTCCTCCTCTTGTTCAGTATTAGCCATC[A/T]GGTGACATCGATGATTTCAACTCACCCTTTCATCTCTCTTGTTTTCTTAACCTAACAGAG
id6006627	6	10771628	10702628	Forward	GGCCATCACTTCTAGCAAGTTGGGCCCTTTTAAGCTGGACCAAACTCTGGCTGTTTGGGC[T/C]GAGCAGAATCAGTGAGGCAACCATCATTCCAAATGTCACAAAACTTGCAAATAGTTAACT
id6006670	6	10811177	10742177	Forward	AGCATGAAAAGCAACATGCAAATCGTGGAACTAAACTTGCAAATAGTTGTAATAATAAAG[A/G]ACAAACGAGTGTATCATTTGTCAACAAACAAGAAAGAAATCAAGCATAGGCACCACAAGG
id6006754	6	10987243	10918243	Forward	ACTCGATCTTAGTGGTAATCTATGGCGAGGTTCTTATTTTGGAAGCTTGGAATCTCTGTG[T/C]CCGTTTTGGTGAGTTTTTTGTTGGCTGATTTGCTCTTTTTTATGCATTTTGAGAAGTAGT
id6006801	6	11026465	10957465	Forward	ACTTGCGCTTGGCATGGTATTTGGCTCTGTCCTTGTCTTTCTCAACGGGCTCCTTGGATA[T/C]GTCATCTCGCTTCTCTTTGCTCTCACTTTGATAGAAACACACCAGGAGTATGATCATAAT
id6007156	6	11355474	11286474	Forward	AGTATACTCATTCGTCAGAGTAGCTTGGACGTACCGTCAAGAGATAGAAGTGCTTGCTCA[A/C]TCACATTGAGTTAGTGAAAAGACCACTTGGTTTGATGGTATGATTGATCTTCTACGTCCA
id6007316	6	11762663	11693663	Forward	TAGCGACCGGTTCATGGAGGCTGGCAAGTACATAGTGGAAATGCTTGACCGCGGAATGCG[A/G]CCAAATGCAGCGACATACCTGGCTGTGTTTGAGGCATACGTGAGGATGGAGAAGGTGGAA
id6007386	6	11960148	11891148	Forward	TGTATTAACAAGTTTGTCGATCAAAATTTCTTCCTTACTTCGCCTATGATTGGCGAAGTG[A/G]TTTGATATATTTGGACTGTTATGAACAGTAATGGACTGATGGGCCGTGCTGTCGTTACTT
id6007540	6	12391682	12322682	Forward	AGGAACTCTACGACAACACAATGAAGCAGTTCTGCAGAAGAAAGCGGACAATGAGGATGG[T/C]GATGGTGCACCTCGGATGCCGGCCTTCCATACGGTGTTGGTGTAGCGGAGGCCAGAGACG
id6007760	6	12932161	12863161	Forward	GCAATATGAATTGCATGAGTGGTGCTTGTCGGGATGGTGCCTTGTCCTAAAGACCAATAT[T/C]CAGCACCAGTATTGCAAATGTCTTCAAACATCTTCTCAAGTAGCTCCTCATTTTACAAGC
id6007891	6	13170365	13101365	Forward	TAAGAGTGGCAAATAGTTAAATATGTCATGTTTTATAGTGATTGTGCTCGTGATACTTCA[T/C]GGCTACACAACGAACTAAACCTACAAAACATAATTATTGATTGTATGCACAATACAAGTA
id6008118	6	13653907	13584907	Forward	TCTAGGTACTAGTTTGTAAAACCTATCTCACACACAAAAAACCTACCTGATCAGATCCAC[A/T]ACAAAAGAAATTGATGGTAAGACTACACTATAAAATATCATCTCAAAGATTATATATCAT
id6008186	6	13712508	13643508	Forward	ATTCCTGAAGCGTAGGAGATAAGCTTATAGCCATGAATCCCTACTATGCACATCTGGATT[T/C]GGATCCTGCGGAATAAATATGCAGGATGAGTAGTATCTGATGAAAAAACATGTAGGATCA
id6008344	6	14016525	13947525	Forward	AAAATTTAAACACTAAAGGTATCTATATCTTGGAGTGAACGGAGTACTCACTTTCGCTTC[T/C]TAGATATATCCACACACCATAAGTGATGTAGATTTGACAGACTTTGCTAGCTTGCTACTG
id6008481	6	14220270	14151270	Forward	GCGCGAACGCCATGTCGGCCAGGTCGTAGGAGACGTACACCATGGCGGCCGTGACCGGAC[A/G]GTGCGAGAAGACGCTGTCGTTCTCGTGTATGATCTCCCTCACCGTCTCCGGCGATGACAC
id6008642	6	14412721	14343721	Forward	GATATATTTTAAGGTGTATTATGGTTCCTATGTATTTTTTTTCCATTAGTTAGCACTAGG[T/C]TCTAATGGTTTAGTTGTTTGTCTAGATTTTAGTTATTATTCATGAGACCTATTATGAAAT
id6008925	6	15223383	15154383	Forward	TACATGTGCATCCATACGTTAGAGACGACCTACTAAATGATATCAGAATCCAGGTAGGAC[A/G]GCCAAATCAGAGCTGAAAAACACTACCTCATCTCAGATCCATGAATACCTCAATAATGCC
id6009055	6	16415144	15537144	Forward	TTTGATGGTGCGAAAATGACTGGTTCAGGTGCCGAGAACCTGATTTGTGGAGGAACGACG[T/C]GAGGTTTGACTCTTCTCGCAAGTTTCTCTAGATTTTCAACGAAATTTGTCGGCAAGTCGA
id6009257	6	17103903	16225903	Forward	AACTAGGGTTTTTTAAACCTAAACCAAACAACTTATCCACCCAAAATCTGAAACTTTCCA[A/G]CCTTCCGGATTCGAATCCCCGAACTTCTCCTCCTCAAAATGTCGGGTTCATTGGGTGAAT
id6009457	6	17495629	16617629	Forward	CATGGACCCATCACAAACCGTGGCATATATATTGTTTGGTTACTTTGTCAAACCACACCT[T/C]GGGCAAGGTTACGTTTTGCCGCAGCTAGTATTCAAAAATGCATTTTGCTACCCTGTCATT
id6009566	6	17807492	16929492	Forward	ACGTCCAAACAATGGAAGAACTGTTACAAAAAATGGAGTTGACGTTGATAACAGATTTGT[T/G]GTTCCTCATAATGTTGATTTGGTTGTGAAGTTTTAGGCACATATAAATCTAGAGAAAGTT
id6009900	6	18549612	17671612	Forward	GATCGACTTTATGTCTGCAACTAACTCGACGAAATATATGGTTGGCGGACCGCTCACATG[A/G]CATTGCTTGTTGTCAAAATGCACCCTTGTTTGGTTGCTTTGGCGATAAATATGAGTTTTG
id6010102	6	18966445	18088445	Forward	CCGGCGACCACCAACTATCAAATGAACAGGGTGGATTATTTGACGCATGTCAGACGATCC[T/C]GCAATTGCCAAATCAACATGGCATCAGATAATCCTGGAGCTATTCGACAGTCTGGCAAAG
id6010151	6	19710667	18832667	Forward	ACGCTCCACGGCAGCATTCACTCCTTCATTGGCAGCAACTGAAATGAAAAGGAAAATGAT[T/C]GTACGCATTGGCCTTTTTCGTTGAAAACTAATGGTGATTCAGTTTCATGTTTTTCCAGCT
id6010447	6	20542738	19664738	Forward	TTTTGAGACTCTTGATTATATCTCTTGGACTATAGTGTCTTGTATGTGCACTGCTACTTC[T/C]CAACTCCTTTTTATTATTGCCTGCTCTATTGGAGCATTAGTTTTGGTGGTGAAATTATGT
id6010489	6	20663959	19785959	Forward	ATCCGGAGGAGGTAGTACATCACTACATCCTAGCGGTAAGCATGCACCTTTCACACTAGC[A/G]GCCTAATTAACGAAGGTTGACTAACTATTGAGTGACGGCAATGGGCGAAAAAAATGAACA
id6010534	6	20743608	19865608	Forward	TCTTCTTCAGGTTGAAGTTGTAGTTGCCCTGGCCTCCAGCACCACAGCAAGCCTGCATAG[T/C]CGAGCTGAAACCTGCAATGCCATATCATTGATGTTTAGACCATGATATCATCGTCGCACC
id6010698	6	21337878	20459878	Forward	CCCCCTGCCCCCCTAACACACGGCAAAAGAGATGGAAACCAGCGACGTATGACTTTTCTT[A/G]CTAAATTCCGATTAAAATTTGCATGCACACAATATTTATGGGCACCAGGATTTAAACACG
id6010850	6	21612578	20734578	Forward	GATATGAGGAATTCTTCTCCAGTTTTGTAATCCACTTAACAAACATATCTTCATAGCTCT[A/G]GACCTCTGGTACATACTGTTGGAGTGTATAAAGTGAATTGCCCGTCTTTCTCTGTCACCT
id6010943	6	21709117	20831117	Forward	CGGATATCGACTTCAGAGATAGACATGGCTAGTCCCCTACGGTGCCTACGGATACCGTCA[A/G]GAGAGATATAGCGCTGTCTCTGATCTCGACGGATGCGGATTCGAGGAGGAAGGCTACCCT
id6011087	6	22049431	21171431	Forward	TCAAGATGAGGGAGCTGAAATGAACTTATTCGTAGTTATTGCCCATGTAAAATTAGCGGT[A/G]GGCTTAATCTCGGCCTGTTGTTTGCCCAATTTTGTTTTTTTAAGAGCATCCTCAGCAGCT
id6011211	6	22228142	21350142	Forward	CATATCGATTGCATACACATGCAACGTCTACCAATTTAAATTTGTTTTCAGGCTGAGTCC[A/G]TACCATTCCTGACATTCGAAAATATCCACTTCGTATTCGCACACCGTCCATGTCTCGTCT
id6011324	6	22471035	21593035	Forward	GCTTGAATCTTTAGTGAGAGCAATGATGTTTGCCACATAACATCATCTTGTTTATGCTGC[A/T]AGTGGCAGAAGCGGGTCCACTATTTTTATTTTTATTTTTATTTTTTTTGAAGGGGCCTAT
id6011372	6	22573165	21695165	Forward	GTTAATTTCTTCAGGTCCCTTCTTGCAGCAGGAATTGCTCAAATCAGGTTTGTCTCGATT[C/G]CTATTATTACCTACTCTTGTACTCTTGTTCATATCTTGTGACTGAACAGATGATCGATTA
id6011413	6	22694998	21816998	Forward	TACTGATTAATATTTTTCGTAAAAAAGATACTGTCTATTTCCTGCTTACTATAAGTGCGA[T/C]AAAATTAGTGGCATCCGCTTTTTTTTAAAAAAACAACACCATTCTATCCTATTTTTGTTC
id6011516	6	23029851	22151851	Forward	GTAACTCTGTAAGAGCACCACCAAGAGGTCCACTAAATTTCATCCCAAAATTTTGTTTTG[A/G]AAAATCCTAAAGAGAATTTGATGTGTCAAAATAGTTCTTCCAAGAAATTGGTTAAAATTG
id6011524	6	23034207	22156207	Forward	CTGTTCACAGGTACGTACTTGTCGATTAATTTTCCGGCCTTTTGATGATTATGTCAGTTA[T/C]GATGCGGGCGCTTTAATTTGTGTCTCAAGGGTGTGTCGTTTTCACTGATTAATTTTGAGG
id6011613	6	23207370	22329370	Forward	CATCATGGGAGTGATCTTTATAAGGATCATTTGGATGAGCTAGCATTATACCTGAGACAA[T/C]ACCGTATCCCTATGAACAAAAAAAAGTTACTAAATATGTTCTTCCTATAAAAACTTCAAT
id6011755	6	23549836	22671836	Forward	TGATATTTGAAAGCAACTTTCATATAGAAAGTTTTTAAACAAAACGCGGTGCATGAGGCC[A/G]CGGTGGCATAGACAGCGGCGGGCGGCGGCTCCCTCCCCTTCGACAACGGCGACAGCAACT
id6011849	6	23927486	23049486	Forward	CGAGTTGGTTGTGAGACAAGTCCAACCATTCAGAAAGAGAGGAAAGAGTAACGAGTTCCT[T/C]TGGTATGCTACTATCAAAGCTGTTACAAGACAGGTTTAAAGCTTCTAGATTCTTGCAACT
id6011853	6	23928147	23050147	Forward	GAATTGATTTCCTTGCAAGATCAGTGTTTTGATATTTGGAAGGGTATATCCTATGTTATC[T/C]GGAATTTCTCCAATGAGTTTATTAGTGCCCATGCCAAGGTATACGAGATTAGACATGTTG
id6012080	6	24175102	23297102	Forward	ATAGTATAACAACTTGCTTACATTATTACATAAATTACATTACTAATTTTGATTAGCACC[A/G]CCGCAATCAGTGGATATGCCAAATTCCGCCAACGCGTCTGCCGCTGCATCGGCAATCTCT
id6012200	6	24465438	23587438	Forward	AACGGGCTCGATGTGATAGCATCGGCCTTTGTAACGATCAAGACTGGTAAGTCCATCAGT[T/C]CAAACAGTTGTCCATGTACCAGTAGAAGATTCGGCAGCTACTGCAGCCCCTGCTTCTTCG
id6012236	6	24496100	23618100	Forward	CAGGCAGCCATCTACCACAACTTACTCAGTGACTTAGCTCTAGTCACAACCTTCTAGAAC[A/T]CTGGCTACGTACTGAGTGACTGCCGATATTGTTACACATTCTATCACCTCAACATATTGG
id6012425	6	24793035	23915035	Forward	CTTGAGAGAGTTAGGTTTCTAATCTAACGGTGACTAGGGGTAAAAATACTGTCACATGCG[A/G]CTAAACTATGAGCTGTCCGTCTTTTCCTTTTTAGGTTTTTGTTTTTGATATAGCTTCAAG
id6012487	6	24810535	23932535	Forward	AGATTCCAGGGGAAATATTTAAGGTGCAAATTGGGCAGGACGCTACAAAGATCGTTCGAG[A/T]TGAATAGGATCGTCAGGTCACTATTAACCATGGATTCCCCGTTGAAAATATTTCTTTGTA
id6012658	6	25090478	24212478	Forward	CTTTGGTATTATCAGTTTTTCATAAGGTAAAAATCTAAATACATCCTTACCATGTCAAAA[A/T]TTGATGATTTTCTGAACTTCTTCACATTACACTACACAAGAACATTTGGCATGGTAGCAA
id6012919	6	25280447	24402447	Forward	ACAGACATCCCGGTGGTAGTCTCCTCTTGCCTGCAGTTTTTATAACATGGTTTGTAAATA[T/C]AAAATGTGAAACAAAACAGGAGAGCTATGCCAACTTATTTATGATGACATACCCTGTGGT
id6012998	6	25373867	24495867	Forward	AAAATTCCATACCTTTTATTGCTTCTGTCCTTAGGTTAATTGGGAACTGGAGTAGCAAGT[C/G]ATCATCACCACTATCCCACTGCTTGCTGATTGTGAGGAAAGTCCCTGAATAAGATCGAGA
id6013064	6	25395870	24517870	Forward	AGCAGTGCAAGAAATTCTATGATGCTGTTCTTCCAGATGGCCGCACAAATGGTGACGGTG[T/C]GGACTCTACAAGCATGAGGTGTGAGCATCATGATGGCGTATCCAGACATCGCTACAGGTA
id6013154	6	25502285	24624285	Forward	TCACATCATTTAGGATCTTAGAAAGTGTGCCACCATTCCATTCCACTCTATCGCATGCAC[A/T]ACTAAAAAAACATTTCGGATAGCACTACCCTTTTATTTTTTTTACTCGTGGGTTTAATGA
id6013434	6	25906498	25028498	Forward	AATAATAAATCAAAGATGAAAAGAACGAAACTACAAAAAATATTTGCTGGTTCCACAGTC[T/C]GTACTACATGGACAAACCTGTGAAAACAAAATGAAAACAATGATAATATCCCACTATTAT
id6013529	6	26025122	25147122	Forward	CACTTTTCACCTCATTTTGGTAGACCCAAAAGTTAATGCATAAACATAAAAAAAGCAACA[A/G]TTTCTCAAACTAAAACAATTTGTAGGCGTGAAGTAATCAAATCTACATGATTTTGAAGTC
id6013632	6	26219849	25341849	Forward	TCTTATTATAGGACGTGACAATGACGAGACAATCGCTGGTTAGTCATATCGAGCGACCTC[A/G]CTCTTGTTGCTACTAGTACAATTAATAGTGCATGTCTTTTTTTTCTTTTTATAGAGTTTT
id6013720	6	26595449	25717449	Forward	CTTTTTCTGTGTACTACTGGATTCTGAGGCCTTGTCCAGGTCCCTCCTGTTCATGTAAAA[T/G]AACGATTTTTTGTCCGTGAATGCGGATTTTATGAGGATTGGCGAAAATCCTGCATAGTCC
id6013860	6	26708667	25830667	Forward	TTTAATGGTATTATTGATTTTGTGGTTCTATGAGAAGAAAAAACGCGGTCTTTGTGGCAA[T/C]TTGATTTGTTGCATGCGTGCGTCCTAGCTATAGCTAGCTAGCTGGACTCAAAACACATTA
id6014107	6	26974586	26096586	Forward	TAGGACTTGGCACGTGCGTCGGCATTCCCGTGGTAGCAGCAATGATCCCGGTGGGTGTAG[T/C]CGGAGTGCCTCCTTGATGACCATATGCATGTAATTCAGTCTACATAGGGTATCTTCTGTC
id6014191	6	27067193	26189193	Forward	TGAAGAAGATTAATCCAGAGTTTAACTATAGTGTACAATGCTTTCCTGCTGGGAACTCAC[T/C]ATCTGAAACATCTGTACAAAGATACAACCATGCAGCTATCCATCAGCTCGGCAATTACAA
id6014475	6	27191592	26313592	Forward	GAGTAATTCGTGTTCATCTTGCTTCTTGGCGCATCAAAGATTGGATCAATCAATCAACAA[C/G]AAACACGACGAGAAATTCCTCGTCGAATGGACAAAACTGAGCCAAGAAATGGAAAAAAAA
id6014826	6	27512116	26634116	Forward	GATAAGCTAGGTGATATAAGCGATCTCCTTCTAGTTAAGGACGGCGAACCGGTTGGTCGC[T/C]TTGCCTTCCTTGGCCCTGCTTCCCCTTGAACATGAAGTAGGCGACGGCGCCGACGAGGAG
id6014987	6	27595868	26717868	Forward	ACACGGCGGCGGCGGAGTGGAGTGGCGACCATGGAGATGGAGCTGGTCTCACACCCACCT[T/C]GACCACCGCGATTCGCCGGCGCTGGAAAAGGATGGAAAACGAGCGAGATGAGGGCGACGG
id6015421	6	28152518	27274518	Forward	ACACCTCTGAAACTGAAATTCTGCACAAGACATACAAGGGCTCACTGATGTTTGCTCTGT[A/G]GCTATCTGTTGTAAATCTGCTTCACTTCGTATTGATATATGGTGTAAATTATAATAAATA
id6015530	6	28259493	27381493	Forward	TATTTTGTGTTTTCCTCCAAAAACCTGAAAATTTGAGTGTCAAATTTCGGCCTGTTAACC[T/C]TCAAACAAAATTTCGGCCTGCTAAGTATTTGTGGGGCTTCGAAGTGCCAGCTCATTAAGC
id6015793	6	28504617	27626617	Forward	TCATCAGTAACACGAGCTAATTAAAAGCATCTTCCAGCACGGCAGGAGGAGCACACATCC[A/C]TCATCCTCTGACACCGACATGTGGCCCCACACCACAGGCACTTGACCTGTGTCGGATCCG
id6016093	6	28837651	27959651	Forward	ACGTGCTTGTATTATTAGTTGACTAGGTCGCGCAGCGAAGACTTGCAAAGAGGTAGAAAA[A/C]CAGTAACTGACAGATGGGGTCGCGTGCGGTTTGGTCCCACTTATGGGCCCATTGTCAGTG
id6016125	6	28929166	28051166	Forward	TGGGGCCCACAAGTGGGAGGGCATGGCCAGCCAATTGGATGGAGCTAAGCCGAGTGATGC[A/G]CACAGTTAGTTGAATAAAATATTAAAAGTAACTATGATTAGCTTAAGTAGTATTTCTTCT
id6016279	6	29431497	28553497	Forward	ATACTCATTTACTGGGTTTCCGTTTTCATTTCAGTTTCTTTGATTTGCATAACACATGAG[T/G]TTGTGTAGCATTTTATTCTCTTGCGAGTGGTGCTGTAGGGTGAGTGAGTCCATATGCTTC
id6016329	6	29534403	28656403	Forward	CCCGAGATATTAAAATCCATCTCCAAAATTTGCAGGCTTGAGTTCTGGAGCCATTGATCA[T/C]TGATGCTGCTGTCTCAAAATATAGTAACCTAAAACTAAGGGTGCGCTCGTTTCAGTAGGT
id6016484	6	30040771	29162771	Forward	TGCATCCCAAAGCCTTTCTACTGGGCCTCCACGCGTATCAAATCTAGCGACTTCTAGGCG[A/G]AACCGACTTTTGCCACCACTTCCTCTCCCTGGGCGAATCGCCTCCCTCCAACTCGTATCC
id6016490	6	30085266	29207266	Forward	AAGCAACGAAGGAGATGGCAAAAAACACATCCCCCGACAAGTTACAATGTTCAGCTACAG[A/C]AGCATCCACAGATGACACTTATGACAGATGCATCATCTGCTTGGCACAAGACAACCATAA
id6016589	6	30418200	29540200	Forward	ATGAAATCATGGTAAATGCTCGTCATTTGATGCAAAGGAGCAACGAGCCAACGAGTATGA[C/G]AAAGCAAAGTGAGTGTCCTTTGCCAAGACCGGTCTGCTTTTGTGTTATTTATATGCAGGC
id6016625	6	30539932	29661932	Forward	AGACACTTCAGAAGCTGCCGTTCCGCCGACCACATCAGTCAATGTCATTTCAACAACTGG[A/T]AGCCCTTTGATGACAACTGGTGCTACTCATTCTGTACTTACAGAAGAAATCCCTTCTTGT
id6016714	6	30704073	29826073	Forward	GTTGGCTCGAGAAGGAAGGAGTGTCGCGTCTATCTCGCAGGTCAAGATCAAGCAGCGCCG[T/C]GTCTCCAAGAGCCCGCACAGCCATGCGAGCACAACAGCAAGCCGCCGGACTGGTCCTCCA
id6016755	6	30848506	29970506	Forward	CGACATCACAATCAATGGCAAGCCGGCAGGTTTGTGCATCCTGACTCCCTGATTTCTTGA[T/G]TTCACCAAAATTTTGTTATTGCCTGCTTCTCTGGTAATAATGCCATTTATGTATGTTGAA
id6016918	6	31299797	30421797	Forward	CATCATCAGCCAATATTGTGTGGGGTTCAATGGACATAAACTCCAGGGCAACGGCATTCT[A/C]AAGGATGAAATAGACCAGCTCCTCCTGAGGACGGTAACACCGAAACCCGCTCATGTAGAC
id6016941	6	31686494	30808494	Forward	ATACTGTTGAGAAGCCGAACAAAATCATTCTTCAAAAACTCAGGAAGGTTATCGTTGCCT[A/G]TCAAAATTCTTGCGATATTCTGAATAGTTGGTGAAATTTTTGCCATCCTGCAATTAAAAT
id6016966	6	31791497	30913497	Forward	TAATCAGATCCGCAGTTAACTTATCCCATCATATCAGTTCTTCTGGCAAAGTGCGTGTAC[T/C]GAATGTCAGCTATACCGGATAGTCAACTTCAGAGCTCATTCACATACTTCAGTTCAGGAA
id7000007	7	22942	22241	Forward	ACATTCATTGCGAAGTCACGACTCGTGAGCGAACTACGAAAGAGAGTCCGTGTGATGTGG[A/G]TACCAAGCGAATGACCGTGTGGATATCACGTACGTAGTTGCCTAGATCATCCAATTCTAT
id7000063	7	336771	336070	Forward	TTGAAAAAAGGAGCAAAAATGAACAAAGCCTGAATGAGTTTTACAATAATTGAATACGTT[C/G]AGCAACTGGGTCAACAACAAAAGTCAAATACATTTGTCAAAAGAGACGAAATAACGTAGA
id7000142	7	743502	742801	Forward	CATCGAGGTCGGCCGCAAGGTCTACGAGTTCGTCGCCGGCGACATGAGCCATCCTCGCAC[A/C]GATGAGATATACGCCATGCTGGAGAAGATGAACGGGATTGTGAAAGAGCAGGGACATGTT
id7000189	7	1095553	1094852	Forward	GTATGAAAATGATCAATCAGTTTTAAGGCGAGACAGGAGAATGAGTATTTCACTGCTAAT[A/G]GTTCATGTAACTCATAAGCAACATGAAATTAGGCCCAGAAAAGTAGGGCTAAAGGTATAC
id7000253	7	1608602	1574750	Forward	GTGTACTTGAGTCGCCTCCGTACACAGAGAACAAGGAGAACACCAACAAGGAAAATCAAT[A/G]CAGCGGTTGCCACCGGTGATATGATTACCAAGATCCTAGAAGAATGGGACTTCTTGCTGC
id7000304	7	1659938	1626086	Forward	ATCCTTATATGAGAAGCGGTGTGGCCCAAACTCAGCCTCCCAATCTTCATGTAGCTCAGC[A/G]TACCTCATTCGCCTCCGTACCAAAAGAACAATGGTGGTTCCCACTATGAGAATGAATGTT
id7000337	7	1899740	1865888	Forward	ATCTCCCAACCAAACAAAGCACAGTGTGACTCGCATGACTCCCATCGCCATCGCTTGATC[A/G]GCTACTTGCTAGTACTTCACCCACGTATACGTACTCCTCGTATGAATTGTTCTTCTTCGT
id7000384	7	2161033	2127181	Forward	TCGTCGTCGGCCTCGGCCACGGTCACCACGGCCTCGCCGTCGCTGCCACTACAGATCTCG[T/C]CGCTCGGATGATTGATGGCGGCGGCGGCGTCGTCGACCATCATCAACTCGCCGCGCTCGT
id7000472	7	3285733	3251881	Forward	ACTTAATGGTGTAATGGTCGAAAGAAAGAGACCAAGGATTCACTTGGGCGACTTGCACAC[A/G]GTATGCGATTTGTAGTGCTGCAACCTTCTCCTGCGTGTACTAGCATATTGCTTGGTAGAA
id7000496	7	3506276	3472424	Forward	CTCCAACTTCAACAGCAACGGATCCATCATTAAGAATAGACACTTTACCAGGCGTTGGCC[A/G]AGATGCGAATTTATGCACTATCGGCACGACAGAAAGCCCCCGCTTTTTCCATCTGTTGCT
id7000587	7	4315934	4282082	Forward	AAGAGTGAAGCCTTTCAATCTCCCGTTGGTACGCTTCTCCGAACTCTAGCTACGTCGAAA[A/T]AGTAATGCTTATCATTTGATTGATCTCTTATTTTGTACTTGTTGTGTATCACCTCATGCA
id7000651	7	4786989	4753137	Forward	TAGACCGCTTCATGCGCCGGCCTCCGCCGCCACAACCTCGCGCAGCCCGTCGCTTACCTC[T/C]GGCTTTGGCAACCTCCACTTCCTCGGCCTCATGCAGGGAGGGTAGAGCCAGAAGCCGAAG
id7000798	7	5559050	5525198	Forward	CTTTTCGGTTGTTTCACTTCTCTTTATCTTGTTGAAAAGTGAGTGTATCTTTAATTGTTC[A/G]CTGCGATATAGCAACATGTTCATCCAGTTATCAACTACTTTCCGTAATCTTTGGCTAGTT
id7000978	7	5919670	5885818	Forward	TTCTGCATAAGTCTACAACCCTTCCTTTTATGGCCAACAAATAATTTAGTTTACATTAGT[T/G]TTAGCCACCTGGTGTCGATGCTTATGGGTTTTGCTTACTTTATTTCCTTAAAAGTGAAAG
id7001001	7	6029176	5995324	Forward	GCCGTTGAGAGAATTCGCGGCGTCTCTGGAGGAGACCAGCGTTGAGCAGATGCAGTGGAA[T/G]GCGGCCAGTCCGCATCTCCGCGACGAGCTGCGAAGAGCCGTCAAGGAGTGCGTCGCGCAG
id7001058	7	6225997	6192145	Forward	TTGTGTGGGAGGAGATCCGCATGGCTTCAATTCAGTACAAGAAGGGGTTGGTCTATGCCC[T/C]TCACATTATGCGGATGATCGAGACTGTGACTCAGCTCCAGTTTCGCCATGATGTGACTCA
id7001078	7	6809047	6775195	Forward	TGGAGCACCACGAGTGTTCTAGTAGCTGGCACCACCATGGCTTCTCATGATGTGCCTATC[A/T]GTCATGTTGTTAACCACCATCAACAACTCCTGGTTGAGGAAGGAGTTACCTGCAGCCATC
id7001183	7	7101736	7067884	Forward	GACCATTAGATTTCTTTGATTTATGGGGTATCCTCTCTATGATAGGTTTAGTAGGCATCA[C/G]GAACGCTGGGTTGAGCTCGGAAGTGAATGCTTGATATCAATCATTCCTCACAGGTTGGAG
id7001268	7	7468797	7434945	Forward	GCGGCAGGGCCTATCTTTCCAATCTTTCTACCAAACAATGGGCAAACAGATACATCTGAA[T/G]AAGTGATTGTAATATAAAAGTTACTATGGACTTTTCTGTAAAATGAGATGGTCAATGCTA
id7001534	7	8382636	8348784	Forward	AATAACGAGCTAGCTCGGCTCGGCTCGTTATGTTAACAAGCTAATCACCTAGCTCAGTTC[A/T]AATCGTTTGCTAGCTCGAGCCAGCTTGTTTAGCTCGCGAGCCAGAGAAAGAGGAGAAGGG
id7001596	7	8839095	8805243	Forward	GTATTTCCATTAATCCCTTCCGAGCTAAAAATGTTAATGCATGCTGATGAAACCTTAGGA[A/C]CGGCACGAGGTAGCAGGATTCACAAAGCCGACGAAGGCCCTTTTCAACGTTTCGACGCAG
id7001631	7	9038745	9004893	Forward	TTATGAAAAAAGTCAAACGACTTATAATATGAAACGGATGAAGTATTTAAAACAGAGCAT[A/G]ATTGAGTACAGTAAGGCAGCAAAATAGATTTGGAGATCTGCTTCCAGTACTTGTATGAGA
id7001694	7	9230139	9196287	Forward	AGGGATGTTACATGACGTGCGAGGCGAGATGACGAAGAGGAAGCTAGAGTCAATGCCAAT[T/G]TCGGAGATGCGCAGAAATCGATGAGGCGATGGGTGACGCAAACCCAATAATTAATTGAAA
id7001708	7	9249097	9215245	Forward	ATATTTGGAGGCAAATGAATGGTTTCATCTTTGATCATAAACCTCCTCCTTTGAATTCAT[A/G]GAGGCAACTCCTTAAGGGTGAAAACAATCAAGGTTAGCCAACAAAGGACAGTGATCTATA
id7001777	7	9964255	9930403	Forward	TATAACAGCAGTAGCATATATTTCATCCACAAAATTAATCACCAGGGCCAAAATTAATCA[A/G]GGCCAAAATTAACCCTGGCTATATATTCCATATACCAAGGCCAAAATTAATCCTAAAATC
id7001814	7	10256710	10222858	Forward	GTTCGAGTGGCTTCAGTTGCATGAATATTACTACTAATTCTTCGAAAATTCTCAGCTCAT[A/T]TTTGGCCTTGAATCTATTTTTGTTAAAATCTCTGCCCCATTTATCACCACAGATGACCCG
id7001929	7	10987197	10953345	Forward	CAGTTTAGGCGCCGCGATCACCCGGATGGCCGCCACGCCATCATTGGGACAAAGTGGCAG[T/C]AATCTTTCAAGGCAAGGGGCATCCTCGATGACCACCTCCTGCAACTCGGCACCAGCAAAT
id7001983	7	11422349	11388497	Forward	AAGTCGTCATCCACTTTAAGAGTTCTTCGATTTGTGTTTACCGAGTTTCGGCGGTCTAAC[A/C]AGCGATCTACCGGCGGTCAGACAGGCGGCATACCGGTGGTCAGTCCGGCGGCGGCGACAG
id7001985	7	11468087	11434235	Forward	CTGCGGCCATTGCCCCTGTGGGGAACTCCATGTATGATGATGATTCACTTCTGCGCTGTA[A/T]CATAAGGCGTTGATGCACTACCAGAAGCTTTTGCAATACCAATTTGCTATAATCTCCACC
id7002089	7	13144388	12482536	Forward	GTATCGATATCCGTCATCCACTCGAATGCCTGTCGGAGGTCTTGGAAGACAGTAGCACTT[A/G]GAGAATACGCGTAGTGCGTCCTAGGGTTCAATGCGGCAGCTACAAAACATGGCACAGGTT
id7002099	7	13321462	12659610	Forward	ATTAGGATCTATTTTATTGACAGGATTTATGACTACTTTAGCTACTTTAGCAGCTTGGCC[A/G]GTTACCCGGAATTCCCGATTATTCTATTTCCTGATGCTAGCAATGTATAGCGGTCAAATA
id7002209	7	14131596	13469744	Forward	CGACTAATCTGTCGCCGGGCGTTACACAATTTTTGATGTGCTATCGCCCGCGTGCAGTCG[A/G]CCCTGGCGGTAAAAGACACGGTTTGTGGGGCCCGCACACACCTCCCGTGTAATATGCGAT
id7002219	7	14174895	13513043	Forward	GATGACACCCAGACCCTCTGCAGAGCCAACCACACATGCTTCATCACTGAGATCGACTAC[A/G]GGTATAATTTTCTCCAGTTCGATGATCCTGCATAGTACCCATTCTGCAGCCCCTTGTGGA
id7002261	7	14536604	13874752	Forward	ATCGTGCATGCATATGATAAGGACTCTAGGGACTACTAGGAGGCTCACCAAGAATCAAAC[A/G]CGGCTCGGCGAAGTCTTGGCGACGGTGTACTGGTTCGGCGACGGCGCGACTGCTATGGTC
id7002279	7	15168356	14506504	Forward	TGGTCTCATTTGCTTCGCATGTCTTGGATGAATGGCAATATCAGAGACAATGAAATCTTC[A/G]GAAACTTTAACAGCACCAGTATCAATATCATCAGCATCCTTTGAACGTGATTCATAGTAA
id7002402	7	15675070	15013218	Forward	AATAGACCCATGATCATCAAATTCATGTTGCATGTATCCGGAACAAGTCCAAATTGGAGA[T/C]ATAATCCTCACGCTTGAGTTGATGAGCCCCTGAGCATATAGCTTGTCCTTCTGTCATAGT
id7002427	7	15870899	15209047	Forward	GAACAAACATTTGCTACACACAAATTGCAATCAACCAACCAAAAAAACTACTCCTCAAAC[T/G]CTGGTTAAGTCCAACCAAAATGCAAAGCCAGTTCACCACTAGCAACCAACTTTCTCATCA
id7002462	7	16216668	15554816	Forward	CCATCAATCTCAACAGGTGGAAGTCAAATTTCAGAGAGGAATTTACTCGGCATGTGCACA[C/G]AGTGAAAAATGCAGACGAACCCAGCTGGCAATCATGGATACAAAGCCATAGCTAACTTGG
id7002534	7	16559949	15898097	Forward	AAGATCGAAGAGCTCGTCCATGGAGAAGTCGCAGCTCGCGCCATCGGTGCTGAAGTCGAC[A/G]TAGCTGAGCACCTCGTCAATGCTCTCCGGGAAATCCGAATCACACCACGCCGGCGCCTCC
id7002580	7	16769303	16107451	Forward	CGCCGGCGCTGCCGGAGACGAGGCGCCTGTACCGGCGGCTGCTGGAGCTCGGTGTCAAGC[T/C]AGTGTTCCTGACAGGCCGCACCGAGGACCAGAGGGCCATCACCGTCGCGAACCTCCGCCG
id7002648	7	17109308	16447456	Forward	TCGAACCGCGATTAACGGCCGCCGCTTGTGCCAGCATGGTCGATCGTGAAATTGCTCATA[A/G]GCGATCAGTGTCAGCCCTAGTTTCTAATATTGGCCCACATGACTTGGGCCGTATTTTTAT
id7002690	7	17529692	16867840	Forward	AGGGACATCCACGTGAAAATGCTCATTGAGTTGTGCCTGTATGTTCTTGATGCGCCGAGC[T/C]GTCTTCTTGATCCCATTCCGCATTCTGCGGTTCTTTTTGGCCTCTGCGGCGCAAAGGTCA
id7002758	7	18162661	17500809	Forward	TTATATGCCACAACTATTGAGGGCAATTAACTTTCTGGCAAAATTCTTGTAAGTGTTATG[T/G]CACTTGAACGCGCATTTCACACAAAGTAAAGCCGCTTGTTTGTGCCCACTGAATACTACT
id7002784	7	18481349	17819497	Forward	GTCGGCATGCTGAGGTTTCCCGTCACCAGAAGTGAATGGGTTTGGGAAGACCTCTGTGCC[A/G]ACCCGGTTAATTGACCCGACAAAGTAGCTATTTGCAATTGCAGCATTTCTGGCCTGAAAG
id7002801	7	18792146	18130294	Forward	CATGAAATTGTAATGGATTGCCCATGTTTTAGCTAATTTTGGAGCTTCCGTGGAGCCTAA[T/C]AATCATTTGCTTGTCTGGTGTCTAGCGATTTAGCTAGATCATCTTCTATGAGGAAACACC
id7002841	7	18966895	18305043	Forward	AGAGCCGACGGATATGGCGAGAGCTCAGCGGCGCCATCGTTTGGTACGGGAGCTTCATCC[A/G]CAACTCCGAGGTCGGTCCGTCGTTGACAAGCTCGATGCGCCGCTTTAAATCGTAACCATT
id7002848	7	19002328	18340476	Forward	CTCTTATGTCATGTTAGGGTGCATTTTATTCTTAAGTATTCCCTACTGAAAACCTTAGGT[A/G]GAGCTGCACATGCAAACCAAACACCTCGTGCAAGTTGCTGCAGACGAAGATTATGATTTC
id7002907	7	19283961	18622109	Forward	GCTGAGATTTTGCAGTCTCAGGGACTGTGAAAGCCACATAAAATCGTTAGACCGTCCATG[T/C]GAGAACATCAGAACTGAAATCGGATGGCCGCCAGGGGTTCCATTTGTCCATCCACATGAC
id7002978	7	19807558	19145706	Forward	GTGTCAGTTTTATAACCAGCACCTTTGAGGTCCCAAGAATAAAAAAGTGCAACTCGATGC[A/G]TTGGCCCGCTTCAAGCCAAGAACTTTCATACAAAAATTAAATCACGAAATCTCTCACAAA
id7003047	7	20187107	19525255	Forward	CTGAAGCTAGCAACTTGATGGGCCGACTACGGTAGCGGCCATCTGGAGGTTGAGGACTAC[T/C]AGATCAATCTGGCTACCACAACCTCAGGTTCAGCCTGATTTGGATGATGCGCTCGGTTCA
id7003059	7	20278260	19616408	Forward	ACTACTGTGGTATACTATATGAAAGTGGCAAGTGAGCGAAAAAAACAACAAAAAAGTGAT[C/G]TTCTATCGAGGCATCAACGTGGCGTGTGGTGAGGTGTGTGAGTACGACAAATCGAGCTTT
id7003112	7	20578707	19916855	Forward	TGTTTATGCTGGATGAGAAAGTAGATTTGGGGTCTAACTCATGCTGCCATTTCTGCATAC[A/C]AGAGCAACTAACCATAACCTGACAGCAACAACCTGCAGGCAGAAATTCAGAAAGTTGTGT
id7003240	7	21282538	20620686	Forward	GTCATGTCATCTGATGCCTCTGTTTGTTTGATTGGTTTGGCTCGATTGCCATTAATGTTG[C/G]CATGCATATGTATTAGATTGGAACACACTCACGTGAAGGTACTTGATAACTCGGGGAATA
id7003291	7	21573772	20911920	Forward	TTCATATGTCGTACAACTCAAAGATATGTGCGCTCAGAATATCTCAATCTCGTTGACGAC[A/G]TGGACAAAATGAGTGAACTAAACGGGTCAAGTCTAATCCTCAATCAGTTAATGAAAGGCA
id7003409	7	21899762	21237910	Forward	TCCAGAGGGGTGCCCTGATTCTGAAGCTTGCACACTAAGGATTCCATCTCGTCGAGCCAT[T/C]GAGACCGTTAAGCTACCACCAGAAACCCTGTTTATCGCAGCATAAACAGCGTCGAGCTGA
id7003442	7	21940250	21278398	Forward	TCGAGGGCCATTAAATCTTTTCTAAAACTTTGATGAGGAAACGCCTTGAACAATGTCGTC[A/G]GTGCATTTGCATTGCATACTTGCTGTTAATGTTGAGACCTTGTTTGATTAACCCCTCCCA
id7003459	7	21973560	21311708	Forward	TATGGGCTAACTAGCAAGCGCGCCAATAGACGCGCTGATTTTCTAGTTTTAAGTTAATTC[A/G]GCCTAAACGTGGGTACGAGTTCATCCAAAAAGTGGGCGTAGGTTAAGCCTAAAGGTGATC
id7003530	7	22283263	21621411	Forward	CTGTTCTGTTGTTAATTTTGTCTTGAGCTTCATTCTGATAAGAAAGCATCCATTTTGTTA[T/C]GTTAATATTGCCAAGCTTAAGAAACTGAAATTGTCTCAAATCAGTCTGGAATACTATCTG
id7003702	7	22830001	22168149	Forward	AGAGCAAATTTCCAGCTCTTCCAGCTGTCGTCCGAGTCGTCACCCTATCTCTCGCTCACG[T/C]TGCCTCATCACTCATCAGGGCCGCCTACCCCCCACTGCCGAGGTGGGCCCATGCAGCGCC
id7003748	7	22937302	22275450	Forward	ACCTCGGCGTGCGGTCAAAAATCGGATCTACTCCACTACTGGAGTACTACTAGCTGTACC[A/G]ATCGGCCGGGACCAGACAAAAGAGAACTTTTCGCGCCCCACAATCTCGATCGGGCTTCGA
id7003813	7	23079478	22417626	Forward	TTTTGTTGCTCTGTTTCCTTGTCGCCTACCTATGTCTGTTGTCCACCGTTGGTTTTCCAC[T/C]GCTTTGGCCATCTCTCTAATGTTATCCTCGCTACACCCTATTCCCACCCATCATAATCTT
id7003853	7	23253371	22591519	Forward	GGGGGAAACTGACTCTGTGGTTTCTGCTGCACGAGAATTCAAGGCAATGCTGGAGGCTGC[A/G]CTTGTTAATCCCTATAAGTTCTGTATGTGATTCTTTCCCTACTTCCGTCCTAATTTTGAC
id7003994	7	23593465	22931613	Forward	CCAGTTTGTTAATGGTGAAATGGAATTCATAACCTCACCGTGCATGCACAGGAATCCACT[C/G]TAGTTACATTACCTGTCACCATTGACAACCCTTGCAACAGGGAACATCATCCTTTGGTCT
id7004025	7	23653499	22991647	Forward	ACTTTTGTTAGAGAAAAGAACAAGGCCTGAGCCCCTAGTGATATGAACTGCGTGACCATA[T/C]AGCAATGTTCCCAGCGCCAAGTATACAACGCTAAGTTGTACTTCAGTACCAAAGATGACA
id7004080	7	23867418	23205566	Forward	CGACCAAGTCACTGGAACCCCTATTTGTAGGGTTGTTTAAATGAGTTGCTTCCATGTTCT[T/G]CTTCAGTAGCATATAATCATTTCCAAGGGCAACAATTCGATGGCGGCAGATTTTAAATGA
id7004106	7	23912848	23250996	Forward	ATTATCAATCATATGATCCTGTCATTTTTGTATGTTACTGTGTGTCCATGGAAAATGAAG[T/C]ATGTATTTGCACATAGTAACATAAGGCAAATTTTGTTGGGATGTTTTTGTCTTGTCAATT
id7004163	7	24087914	23426062	Forward	CCAAGGCCGGCGCAGGACTTGAGTGCAGCAGGGAGGGAGGCCGGAACAGATGATCGGGGC[A/G]CAACAGAGGCACGCATTTGTAGGAAGAGAGAGATGGCGTGGAGAAATTGGCCCTGGGAAG
id7004205	7	24171389	23509537	Forward	CAGTTTGGACAAAGTTGATGGCAAACAAAAGAGGGGGACATGTATGTGGTGATATCGTCC[A/G]GTGCAAAGCGTGCATGGACTGGTGTGTGATTGTGCATTCTTGTGATTAGTACTCCTTTTT
id7004242	7	24322565	23660713	Forward	CATACAATAATACTCTATTGTCATAATATATGACGTTTGTTTTTTCTTGAGCAAACTTTC[A/G]AAATTTTTCCCATCAAGAAGATCTCAACGGCAGGGCACCGTTGGCCTGACCTATATATAC
id7004343	7	24777319	24115467	Forward	GAGTCCCTGCAGATTGCAGGCTCGCCTCCTTCCAAAATTCCTATGCCATCATATTGACCA[C/G]TCCAATTGAGACCAGTTGTATGATTGGCTCATGATCACTACATAAGCCGGTTTCCAACTT
id7004429	7	24973974	24312122	Forward	TTATGTTTGGTTGCAGTAAATACCTTTCATTTGCACTGGCATCACCGGAAGCTCCATCAG[A/C]AGTCCTCACCTCATCATCATGCTCATCCTGGTTATCACTTGATCCAGACAATTGGTCATC
id7004442	7	25012069	24350217	Forward	TAAACCGGAGGTTATTTAAGGCCTAATAAGCGACATGTGACTGCGTTGAATTGAACCGGG[A/T]AAGGTAATGGCCGTCGCTGTTTCATACAAGTAGTATTCCTCTCTTCTTCTTTTTTTCTTT
id7004545	7	25316760	24654908	Forward	CTTGAATACCACCAGGCCTGATAGCACCAAATTTCCTGAACTTTTCCTCAACATCTTTCG[T/C]GGTACATTCATAAGGTAAGTGCTTTACATAAACAGAATACCCTTGCTCTACAAAAACAAC
id7004589	7	25453223	24791371	Forward	TTCTTTTATCAGACTTCCATTATCTATCACAGTTCAGTAGTTTTTGATGGTCTATGCCTA[T/G]GAAACTTAATCCGGTGAAATTTGTTCAATCAAATGCTGCCGGTCTATTTCATATGGCTAT
id7004664	7	25851126	25189274	Forward	CCATCGCCGTCATCGATGGCCACCGTCGGTGTCCTTCCTCCATCGAGCTATCTTTTCCCG[T/C]GAGCGACTGTCCTCTTCACCACCCGTCGCCGGCCGCCATGCTTCTCAGTCACAACTGAAC
id7004719	7	25979966	25318114	Forward	CAAACCGCTAAAACCCCAGTGGCACGTCACTAAAACCTCAACTTCAGCTCTGGCATTACA[A/C]GCTCACGGTCATCCCTTAGTCCACAAGTAAAACTGCCACTAAACAAAGCAAGAGGAATTA
id7004741	7	26035487	25373635	Forward	TGTGATCAATTTATCATGCAGGTGACTTGAATCTAAACATTATTCCTTCTGCACGGTGCC[T/C]GCTCCACGATACTGGCGTTGAAGCAGTGAGAACAGGCCATGCGGAGCTCCCCCGAATAAA
id7004871	7	26393366	25731514	Forward	AGTTGAGAAAGTGAGAGAAAGAGTGTATTTTAAAATTACACAAATCCTACGAGGGCACGA[T/C]GAGTACTACTCCAGGACGGAAATGTATAAAAACGTCGGTCTCCGCACGGCGAGGGCTCAA
id7005039	7	26927553	26265701	Forward	AAAAAAAAAGTGTGTTCTAGTTTTACTAGCAGACATTAAAATACTTCTGTCATCCACTTG[A/G]GATTAACAGTGAAAACAAGTTTGTGAAGACACAAGTCTTTAGTGATTCAAGTCTGTTGAA
id7005050	7	26957063	26295211	Forward	ATGGGTCAGAGGAGTACTGACCAACTTGACACGGGATAAAAAAATGCTTTGCCATAGTAT[A/G]AAAAAAATTACAATGATCTTGCAGACATACTTATTTGCATACACTAACAAAACCAAAAAT
id7005111	7	27121196	26459344	Forward	TGCAACGCAACCAACAACAACAAAAGGGGCTGTTTGGATGGTGATCGTACTTTGCCACAT[T/C]AAATTTTAGCCGTGCCATAATTTTTTAGTTAGTGTTTAGTTGAGTGCTACGATTAAATCA
id7005187	7	27287307	26625455	Forward	TGGCAACAATGTCTGTCTTTTTTTTTACTCTGCAAATAAACAGGCTTGTCATCAAGATTG[A/G]ATCCGAAAGGACTAATTCAGCTCATGCTTCTCAGTTCTGATCAGTTGATCTTTCCAACAG
id7005252	7	27467840	26805988	Forward	ATGATGTTTGATTGCAGCAATTCAGCCATGAACATATGTTACAGTTGAAGGCAGTAATCA[A/G]TATTAATTGGATGCACACCCGTGATGCTAATATAACCAAAGAACAAACAAAACCGATTAC
id7005306	7	27580664	26918812	Forward	GGAAAGTTGGAAGTTCGGAAAAAAAAAACTTTAGAACTAAACAGGGCCCATGTCCGAGAC[A/G]AGTGTGACCAGGGTTCACCTTTTCTTATTGAGATCCGGGATCTCTACCCCTGACGGTACG
id7005331	7	27637808	26975956	Forward	TGTTCCTGCAATATTTGAATAGATGAGTGTAAAGGAATATGTTTATTCTTTGCAGCAGGC[A/C]GCTAACCACCGTTACATCTTGATTAGTAAAAAATATTGCTTTGTGCGCATTTAGCATATT
id7005335	7	27649763	26987911	Forward	GGAGTTTCTAACTGGTGTTGATTGCTTATTGCACGGTAGACCAATGCCAGAGATTTTGAA[T/G]CGTGAGGAAGTTACAGTCAAGTCACTCCATGAGTTGTGGTGCAGAATCAAAGTTCCGCTG
id7005367	7	27728392	27066540	Forward	TTGTTGACTATAGAAGAACGGATATGGCTTATCTGGTCCCTGCAGCTAGTATAGCAAGTT[T/C]AATTTGAGCAGGAGTGAGTGGGTCTGTGAGTGCTTCCGTCACTGCTCGTATGAACAAGAA
id7005441	7	28221241	27559389	Forward	CTGACAGGACAAGTGCATCTTCTTTGGTCACTAAAATTTCATGTATTCAATCGGATGCAA[A/G]TTCCCAGACATTTGAACCGTAAGCCTTATATTTTCTGTCAAAGCAAATGCTCCATTTCTT
id7005465	7	28285996	27624144	Forward	TGTTCCTGCCCACTGTCTGAGCAAGTATGTTGGGCAGTGAGTATATTTCATCCTCTGGGC[A/G]ATCAAGGGAAGCTATGTTCACCAGGGTGGCCACAGCCTCAATGGCACTTGGTGGCTCACC
id7005477	7	28290385	27628533	Forward	AAAACTGAAAATAATACAGCATATTGGCTAGGATCATAGTGAGAAAACCAATCTGGGTTT[A/T]ATCCAAATGACAAATCAGAAGGCATATTCGATTTGGTGATTTTAGGGCAGTATTTTTCAA
id7005546	7	28457417	27795565	Forward	GCACCGGCACTATCTCTTACATAATCTTTTGGGTCAGTCCGACCTATTTCCCTTATCAGC[A/G]AAATCGCAAGGCTTCCATCACCAAACCTTTTCTCTGCAGCAGCAACTGATTCCGCTAGAA
id7005611	7	28610170	27948318	Forward	ACCCGATGCTGTCGTTTGGAGGGCATTGCTCGGTGGATGCCGTCTCCACAAGGATGTCAA[T/G]ATGGCTGAAACTGCAATATCTGAGATGGAAGCAACTTGTAGTGGTGATCATGTCCTCCTG
id7005655	7	28857459	28195607	Forward	CATGGCTAGCAGGTTTGCAAAGAACTTCGTGGTCACTAGAGGCGGCATCATTTCCTTGAA[T/C]GTCTCGGCAACCATGTCAAACGCCACCATATGGTTGGTGAGCCTTCCCTCAAGATGATGC
id7005689	7	29035811	28373959	Forward	CATGGTGGTTGAGTCGAGAGAAGTTCACGAGCGGCTTGGGAACCGAAAAGGCGAGACAGG[A/T]TACGACGCGGTTGTGGCCCATGGCGCCGGGGGGCGTAGTACGTACTCGTATCTTGCCCAT
id7005724	7	29133125	28471273	Forward	GAATTGTTAAAGGAGGAAGAGTTACCTCTCCCACCATGTGCAAGTTCCACCTGTGCATAT[T/C]GGAGCATCAGATATGTGAACACAGAAGAGCAAATTACCAACATCTCATAGCACCTACCCT
id7005749	7	29299237	28637385	Forward	GATCTCGAGGATGGGAAGCATGAGCGCGCAGAGTTCAAGCTCTCCGTACCGTGGGGAAGC[A/G]CATCGGCGTCTCCCTCCGGCGATGCGATCGAGAGGGCTGTATCTTCTGAAGGCTGCAAAG
id7005828	7	29540512	28878660	Forward	CACAGTTCGTAAAAAACAATAACATAGAAACATGCTTTATCTCTACCAAGGTTTACGATT[T/C]CGACAGGCCCTTTCGTTTCGGGCACTGGCGAAATTCGGAATTTCGCGAAATTCGGTAGAA
id7005905	7	29712180	29050328	Forward	ATATAAGGTTTTCTTTAACATTTATCACATGGCCTAAAAAATATTACTGACGGTCGGCCT[A/G]CATACAGGTGGCACAAGAGATCATGCAAGTAGTGGTTTTTGCTGCGGCCAGCTAGCTAGC
id7005990	7	29848948	29187096	Forward	AACCAGGCTGCTGATCGGCGACCGCTGACAAAAATATGCTTAATTAATTCCCTTGTGGCT[T/G]ACATGATAGATGACGTATAAATTAATGACCTGCAGAAATGCTTAAGATTAATTAACGGCA
id7006027	7	29931834	29269982	Forward	TGAAACCCGATGATGTTCACAGTTTCACACAGGACATAAATCAGAATTACAGGTTGCAGC[A/T]GAAACAAGACGATGACATTCCTCCAAGGTTTTTTAGAATCTAGAATTACATTGCCAATTC
id7006093	7	30095102	29433250	Forward	CACGCAGAAAACTACGACATTGACAGTGAGGTTAGCTGGAGTGACAGTGACTGATTCGTC[A/G]ATGCGAGAAGTCAAGTCATTCGTTGAACTTTGCAAAGGGAGACTAAAACATTAAGCAAAT
id7006127	7	30170251	29508399	Forward	TCTTTTAGCTGTCCTATCTAGTGGAAATAGAGGGAATAACATTGATAAGTTACAAGGCTT[T/G]CTGCAGCACCTAAAGCAATGCTCAGTAGGATACTTTCCTCTAACATAAGGGCACCTCTAA
id7006185	7	30297837	29635985	Forward	GCGTTCAACGAGAGCTCTGTAGGCCCTGTAAACCTCTTCCACATGGTTAATCACCTCTGG[T/C]CTCCTGCGGTAGTACATCTCGGCTCTCTTGCCGAACGTATCGGCTTCCTCTCCCAGGAGC
id8000002	8	6348	1001	Forward	TATCTAATATTTTTTTCTGAGTGTTGATTTCAGGAAAATTCGATTATAGCGGGCGAGAAC[T/C]AGCGAGATTGCTACATACTGGTTCGAGAACCAGCGAGCGAGTAGAATTATCTCTCGAACA
id8000131	8	388278	382931	Forward	TCTTTTTCTTCAATTACAATCTCACATAGGACAGATGGTCCAGCCATGGATTCATGCAGC[A/C]AAGCAAATGTGGATGAAAGAACACAAGATGCCAATTATCTCAAAAGGAAGCTAGATGCCG
id8000194	8	556249	550902	Forward	GCTCCTAGTATGTGGTATCCCCATAAAACCAGATTGATCAACTACACAGGAAAGTTTGTA[T/C]TCCTGTTCCAACCAAAATATCTACTACTCTTCTGAACAACTACTACTTATCTAGACGTAT
id8000244	8	658673	653326	Forward	GGAATCATATTTAGCTCCAGGGTGCTCATTAGTGATCTCACTTTAGCTAGTTCTGGCCAG[T/C]ATTTTGCTGCTATATACATGTTTGCAATCAATCTGTAATGACCAGGGTTGTTTGTCCTCA
id8000315	8	856058	850711	Forward	TACGTACGTACCTGCTCCGGCTAGCCGGCCGGCCGGCCGCCGGTACATGTAGCGACAATT[A/G]ATTATTAGAGAGGAAGAAGATGATGAATGAAGTGGTGGTGCAACAATGTCCGGCAATGCA
id8000470	8	1708934	1703587	Forward	ATGATCAATTACTACCTGCAATCTACACCCTTCTTAACAATCATTTCGATGTCTAAAATC[T/C]TAATAAGCACGTGGAATTCGATAGCCAGCGACGACTTGAAGAGGTTTTACTGAAGATCGA
id8000575	8	2024902	2019555	Forward	TGACTTTGTGAAGGATGCACTTAAGCCCACCTGGAAAGAGGGTCAAATGAGCAGAGAGGT[T/C]CATAAAACAATTGTGAAGAAGGTTGTCGACAAAGTTACGACCACAGTTGAAAATACTCCT
id8000666	8	2155009	2149662	Forward	AGAACAAAACCACGGGCGATGCATTATGCTTGTATTATCGAGCTTTTTGGTCAACAAGGG[A/C]GATTAGATGAAGCCTATTCAATGATAAGGAAAGCACCGTTCATCCCTACCGCGAACATGT
id8000737	8	2311168	2305821	Forward	AGCAACCTTCACAACTTTGTATCCAGTTTTCACATCAATGCCATCCCTTCCAAACTTATC[T/C]TCAGCAAATTCAGTAATCCTCTTGTCAAACCTATAGGAAGCACATGTAATCAAAGTTAAA
id8000876	8	2943058	2937711	Forward	CTAGCTTGATTAATTGACACGGCAATCCATTAATTAACAAAGAGTTTTATTGACACTAGC[T/C]ATGTTTGATGCTTTGTTGCCTTTTTGTTAAGCCATCTCTTTCCAGTAATATTAATGTAAC
id8000975	8	3085270	3079923	Forward	GATTTGGGGGACGCGCGTGAGGAGCTCGTGCGGAGGGGAGAGGGTCCGCGACGATCTCGA[C/G]CCGTTGGATTCGATGATTCTGGACCGTGGGATTTGATGAATGAATTATGGGGGGAGATAA
id8000984	8	3108387	3103040	Forward	TGAGATTCAGCTTCCAAATGGCAATAGAGTTTCAACCGATGTGGAGGATCACCGGCTTCC[A/G]CATCATCTTTCTTACCCAGCTGATGAGATGGTGGGTGTTGAACAAGAAAGAACAATGATG
id8001179	8	3612331	3606984	Forward	ATGACCAGCCCAACCAATTGTGTAAATGGGCCTTATTGGGCCGGGCCTATTTCGAGAGAT[A/C]ACCTAAATCCATCACAAAAAGAAAAAAAAAACTTCGTCTCTTTCCTCCCTTCTCCCGAAA
id8001299	8	4045340	4039993	Forward	CAAGAGGTAATGAGAGGGAAGAGAAACCAAGTGGGGACTGGATGATGGTTGGCTAGTGTC[A/G]CGCTTTCATGTTATAAAGTGAATCCTGGTAGAGCATATGTAAAAGCTCTCAAATAGAGCC
id8001331	8	4078992	4073645	Forward	GTCATATAATTCATGTATTCTCTTCCCTTTTCAGCTTCCAGTATTGAATTATGGCTTCAG[A/C]CTTCAAAACCTTGTCTGAAACTCTTTTGTCTGCAAAAATCACACCTTATTAATGTTTCAA
id8001426	8	4363186	4357839	Forward	CTCGGCGTGCCGACGGTTGATATGCAGAATGTGTGCCATCAGCTTGAGGTAGCTTCATCT[C/G]TGTTGGGTCTAATAAATAAGAATCATCTTTGCCTGCATGTACTAATGTGAATACACTGAT
id8001477	8	4556655	4551308	Forward	GTGACATATATATGTCATGTTGATTGAGCTATAAAACATTGTTCAAGCCATCATATTGTA[T/G]CAAATGGAGTGATCTGCCAGCTACCATTTTCAAATGTTTACAAATGGACTAGATATCCAG
id8001543	8	4698209	4692862	Forward	CAAAAATTGCCTAATTTGATGAAGTATGTGGAATGTCACGCATAGAGTCACTGATGAACC[A/G]ATGTACATGGCGCCAGGGTGGTCGGGTTGAGCTGGCCATCCACCTGAACCAGTGGCGGCC
id8001641	8	5315938	5310591	Forward	ACTTGTTGATGCTAAACTCACCCTTGAAGCCAAATACGAAGAGTTGAGCAAACTGCAACT[A/G]GATGTTGAGGCAATCATCGCCTCTTTCAGTGACACCAAGGGAGACGATACCATAGTACAA
id8001667	8	5327225	5321878	Forward	ACCTATATAGCACAACAAAGAACGACGTAATATGTAAGCAAACCGGTTGAGAGGACCTAA[C/G]CAGCTGTAATGAATTCTCCATACGGAACTGGCCTGGTAAGTTTATCCAACGAGTATTTGG
id8001764	8	5398035	5392688	Forward	GTTTTTTTTTATAGTTTCTAGTTTGTGGAAACAAAACAAAAACAGAGCTGTACTTTATGT[T/C]GTACGGAAAAACAAAAGAAAAAAAATCTAAGTTGCTGCAGACATAGTCAGTATGGGCTGT
id8001908	8	5633803	5628456	Forward	GTATGCAATCACCATTTCAACATGCTGAAGAAACAGTTTTTCTTTTACCACTCACCTGGT[T/C]TCTGGGTGTCCAGTTAGCACATCTGATACTTCTGCACTGCAGTATCAATTAACAATAGCT
id8001941	8	5651154	5645807	Forward	ACAAGTTACTTTTCTAGTAAAAGAAATTATACATTACTTGGGCCGGGGCCATGCAAGCCT[T/C]GATGATTTCAGCCCGCTCGTTGTCCGTTATATGTTAATCTATCCGATACTTGTAATACTT
id8002101	8	6127452	6122105	Forward	TGTGGGATTTGGGGGTCTTGGTAAAACAACACTTGCCAAACAGGTTTATGATAAGATCGG[A/G]CAGCAATTTGACTGCAAGGCGTTCGTTTCCGTTTCCCAAAGACCTGATATTGCAAGACTA
id8002103	8	6128852	6123505	Forward	AAATAATTATGGAGTGGTGATGGGTTGCAGGGTGCATGATATGATGCTTGATCTGATCCT[T/G]AGCAGGTGCAAGGAGGATAATTTTATCAGTGTTGCGTACAGCTGTGAAGAGTATATGCTC
id8002194	8	6239590	6234243	Forward	TATTTTGTTCTTGAGCATTATGATTCATGATGTTTCATTTCGTTCCAACATTTATTTCCG[T/C]ATCAAAAGTTGTGGTTTAAGCATAGGTAATTGCCATAGTATTTAGAGCTATGTTCTTATT
id8002260	8	7270213	7264866	Forward	CAAGCCCAATATCAGCCGGGGGGATTGGCTCAGCCCCAGTTCGCACCTCAGTTTGGTCAA[T/G]TCGAGCCCATGCAGCAACAACCACAAGGAGCAGCTCAGCAACGACCATGGGCCGATGTGA
id8002314	8	7548604	7543257	Forward	TCCCATTCCATTGTAGATCCAGGTACCTTAAGTGCTTAAGATTTCCAATTGAACTCGGTA[T/G]CTCATCAAAATCAACGTCAGAAAAAATAAGAACACGCAGGAGTGTAAAGGTTGACAAGAA
id8002380	8	7759588	7754241	Forward	ATGAATTGATTTTTTCTACCTTTGTTCCACTTTGGTTTGGATCTTGAAAAAAGTTTATCG[C/G]TTGGAGCAAGTTTTGTTACAAATTTTGCAACTGGAAAACAAGCTCGGTACTGATTTGCAA
id8002554	8	8235552	8230205	Forward	TGCTTGGTCACACTTGCTCTCCTAGACAATTCATATATTAGCGAGACATTGGTTTTCTAT[A/G]ATAAGGCCTTCAGAGAGCTCAAGACCCTGGAGATTATTAGGCTAACCAAGTTGAAAACAG
id8002632	8	8512758	8507411	Forward	CACTGGCAGTTTGCAGGTGTGTTTCTGCACTATCTGACTTGTCAATTCTCAACAATAGTG[T/C]TTTTAACATCATCTCATTTGCCTGAAAAATTTTCAGATCTTTAGTATCACTTGAATATTT
id8002681	8	8723844	8718497	Forward	AACCTTGGTTTTTTTCACTTTTGTTGTGAAAACAGGGTAGTGCATGACTGGTTTCAACTT[A/G]CCGAAAAACTTCAAAGAAAATCCAGAAGCTTTCTTCCGGAGCGTCAGGCCGTGAGCTGCT
id8002761	8	8839904	8834557	Forward	CAGGTGGCTAGGTGCCACCGGCATAGATCGCTTAGTCCTCGTCCTTGTCCGTTGGCCGTC[A/G]GTGGCGATCAGCACACATCATCATCGAGAAGACGAGAACGCCAAGGCCAGACTCGATCAC
id8002841	8	9069840	9064493	Forward	GGCCTCTGCGACAATATTCCCTGGTGTTACAATCATGAAACTCTGACGCAACTCATGACT[C/G]AGAAAGAAGCTTCTCTTGAGCCTAAACACAATGTTAATCTAATTAGAACAAGATGGTCAG
id8002954	8	9199684	9194337	Forward	CTCTTGCATTGGTAAAGAACACCAAAGTTGAGGATTATGTGGTAAGGATGCTCGTTGCAA[T/C]CTATTCATCCGCTGCACATGAACAATGCAATAGGGTATTGAATTCTTTTGGTCCTCCCAG
id8002972	8	9202561	9197214	Forward	TGGTCATAACCAACATTGCAGGAATTTCCTCTTCTTGTTCCATTTGTAACAATTACCAAC[T/G]GTTGACCATGCATGGACAAAAAGGAAATTCCTTATTCCTTTGGCGATGTCCAGAAGAAGG
id8003014	8	9375425	9370078	Forward	AGCCCAATTTGGAATTCAAATTACAATCCGGAAAAGGAGGATCATCATGCATACCTTTCC[A/G]TTGACCAAAATTCTTTCCGGTGATCGCTGGAGAAGAAGATGATGAAGGGAATTCCAAACG
id8003103	8	9665146	9659799	Forward	GGGTTGCTTTACGAGAGATGAAGACCAAATATGGATTTGTTGTACCATTGGACCTGTTTC[A/G]TAAAATGTTCTGAAGATCTTGAAGGTCATCTTCGAGGTAGATTTTAGTGTTGTATCTTGA
id8003141	8	9824353	9819006	Forward	CCTTCTTGCTGGAAAAAACGATCCAAAAGTCCAAATCAACCAGCCAAAGTTTGCAGGATT[T/G]CCAGTTTGATCAAGCAACGGAGGTAGAGGTATTTTCTTTTCTTATTCGCACTTGCGTTTG
id8003172	8	9883910	9878563	Forward	CTAATTTGTAATAAATACTTTCTATGTAATTTGATTTAATTTGATGTTTCGGCTAATTTT[T/C]GGCTCAATTTTTGGCTAATTTTCCATCTATTGTCTCGTGAGATCAAATTATACCGACCGC
id8003220	8	10164021	10158674	Forward	TTTGAAACACTGGTACCATTTAAACTGCAAGTTACATTTCCCTTTTGGACATAATTTGTA[T/G]TCACTTTCCACACTATGTCTTGACATATCGTATGTTTGTTCTTTCTGTAGGTTCTAAAGA
id8003340	8	10543525	10538178	Forward	AGGGAACAGCTCGTATTTGGGCTTCACCGAGTCGACTTGAACTTTTGCACAGTCGGCCCT[A/G]AGTTGCGCTCCATGCACTCTTGTCTTTGGGGTCGGCTTGTACGCAAGTCCCTCGGCTGCT
id8003461	8	10801317	10795970	Forward	CGTCGGCTGTGTTGCTGCGCTGGAGGAGAGAGGGAAGGAGAGAGAGCGTGAGCAAGTGAC[A/G]ATTCTGTCGCGGGCTCTAGCTCTTGTCTCGAGGTGAAAAGCTTAGCAAGGACAGAGAAAA
id8003507	8	11100612	11095265	Forward	CGGCGGGGACAACAAATCGGTGGCGGAGGGATGTGCGTGATGGATTGCGATCCAACGGCT[A/G]GTGAGGATTCGATCGAACGGCTGAAAAAAAAAGGGTGACGTGGCTTAACTACAGCTCAGG
id8003626	8	11976516	11882169	Forward	GAGCCTCCCGTACCTGCAAAGATGAAAAATGGTCGTGACCAATTCACAGATTACATTGTT[A/G]AGAACCGTGTAAACTAAATTACTAAAATAATAGAACTTTCTTGCAGCATGGGCAAAACCA
id8003711	8	12811624	12718497	Forward	ATTGAGATCCACTTTTGAGCCTTGCTCTCTTATTTCTCCTCTGCATCGATCTTCAAACTC[A/G]GACTTTGTGTGCGTTTGTGTGAAAGTTGTGGATTTAAGTTCGTGTGAGTGTTTCGTGTTG
id8003808	8	13999627	13778779	Forward	AAGCAATATGAGTCCCTCACCCAACTTGTCGTTCACCTGTTCTACGCTGGTTTCGATGAC[T/G]TGCAGTACACACATCCAGCTTCTGCAACTTGGTCGGCTGGTCCAATGTTGGAAGGGTGAG
id8003878	8	14369255	14148407	Forward	AACAGTAAATTCCATAAGACAAAATTGGGCTAATTGGAATGGCATAAAACATTGATCGCA[T/C]AAGACAAATTTGGACAGATCCTAATGGCAAGTGTAAACCTTCAATTAAATTGTATAGTCA
id8003881	8	14409143	14188295	Forward	TTACTGCTGGGTGCTGGCCATCCCGTATACGCTTTCCATATGCTGATCAACATCCTGATG[T/C]TGCAAATCTTTTAGTACCACAGTGTTTCATGTCCATAACTGCACGGAGAAGCTATTCACC
id8003993	8	14968921	14748073	Forward	AAGTCCTCCCTGTCCGGGTACGTAGTAGAGCGACATCTGGGAACAGCGGGTTGCCAGTGC[T/C]TAAAGTATTGTGTTAGGATTAAAATTAAGCTTTCCCTAGACACTGTTTCTCACTAGTAAA
id8004111	8	15443291	15222443	Forward	TTGCATGGAGTACCGTAATCTTGTGTCTTGGACAACCATGATTTCTGGTTATATGCAGAA[T/C]TCATTCAATGCTGAAGCGATAACCATGTTCTGGAATATGACTCAGGCTGGCTGGCAGCCA
id8004243	8	15737623	15516775	Forward	ACTTGTGTCAGGCCTTCATCTGTTGCTAACAAAAACATAACAGCTACAGAACTGATGACA[C/G]TATTTCTGATAAAACTGATAGAACTATTTCTCATAAAACTAATAGAACTACTTCCATGAA
id8004258	8	15801530	15580682	Forward	ATGGGTGTGCCAGGACTGACAATATACCATGTGAAAAGTCACCTACAGGTAAAATTATTG[T/C]GAAACAAATGACCCTTTATCAGTTTGACCATCTATGGCATTTCTTCCTAACTTTTTGCCT
id8004345	8	16616524	16395676	Forward	TAAACTTGTAGATAAAACTGTAGCAAGAACACGAAAAATTGAGCGCTTCTTTATCACAAC[T/C]GTTTTTTTGTGGCAGAAGTTTTTACTGGTTCTCCGGGAAAGTATGTTGGTCTTGCAGAAA
id8004400	8	16757216	16536368	Forward	AGACCGACAAACCCAGGTAAGAGAACTTCAAATATTTAGTAGCAGGGGAATCTGTTGGAG[T/C]AATTTTTTGTCCTAAATCCCAAAAGTTTTGGATTGGGAACAATTAAGCCAATCTATTTAG
id8004596	8	17299252	17078404	Forward	ATAGTTGAACAAATAGTTTTACTCATTCATCATATCACATATCCAACGGTCGAAACCCAT[T/C]TGAAGATTTTGGATCCAACGTCCCAGATCAGCGCGCGTCCCACACCCCCCTCTCTGCCGC
id8004692	8	17765387	17544539	Forward	GGCCTTATAGAATAAGATCATACAAAAACCATAGTGGAGAAGGTACAAGCTTCACAAGAT[A/G]GGCCTTTCGGACCAATGGGCCAAACCATGCCCATCTACACCACTACTCACTTGCTTTCTT
id8004814	8	18219379	17998531	Forward	GTCATTCTGTTCACAGTAACCAGAGACCCGAGCGAAGGTTTCCTGCTTCTTCGGGTAGCC[A/G]GAGATCGAGATGTCACCTTCGATGTAGCCTCCCGTCTTCCTGCCGGCCAACACATCCATC
id8004833	8	18317322	18096474	Forward	CCTTAGGCACAAAGGACCGGCGAAACATCCGGTTCAAGTAGGCAAAGTACGGCTTGAGAC[T/C]GTCGACCTTGCCCAACACTACATTAGGATCATTTGGAGTGTAAAGAGGGAGCAATTCTGT
id8004921	8	18637517	18416669	Forward	TTCTGTAACCGATACCAATGACATAAGTCATCATGTGTGCTGGTTGTCGGTTTGGAAATC[A/C]GCTATGACTGGTTCCTAACCAACAACAAATACCTTATTTTAGTAGTGACGGAATATTAAG
id8004986	8	18898889	18678041	Forward	CGGAGGCCTCGACATCTTCTCGTTCGTAGGTATTTTGGCGGCATACTCCCCATGTGCGTT[A/T]AACTTTGAGATGACAATTGTATAGCAAGGTAACATCACTTACTTTTGGATTGACATAATT
id8005226	8	19694308	19473460	Forward	ACAAATACTCCCAAACCACCACGTGTACTCCTAAAAACATTCCTAAACCGTCATGCGGCA[A/C]TCTAATTAACCGGTGGATCCACTATTTTAGATTTTCAGCTATTAGATTTACAATTATATG
id8005235	8	19699897	19479049	Forward	GTCGCCGCAGCGCCGACACCTTCGTCGGCGGCGGCGACGGCGGCGATGAGAACGCAATCC[C/G]TGGACTCGTGGATTTGTACATCGGAGTAGGTCAATTCACTCGCTTCATTATATTCCAAGA
id8005361	8	19921605	19700757	Forward	CACAACCTTCTGTGTTGAAACCAAAATAGTGACAAACCAATTCGTTTAAGCCCTTACGTC[A/G]AAATAGCAAGCACCACCGTTTGAATTCCTGTGAAATAGAAAAACATATTATGTCAGCTCT
id8005445	8	20155020	19934172	Forward	TCTTCCTTGTCATTAAACAAGAAAGTCACCACGTCTTCTCAGAGCCAATTGCAGCAAATT[T/C]TGAAGTTCCATACATAATCTAAATTTTACTTGCACATGATATAGCAGCTTTACGCTTTTA
id8005525	8	20479641	20258793	Forward	TGCAGAAGCTGACTTATGTTGAAGCAAACCAAGGAAATGGGACCATCGAGGAGCTAGGTA[A/G]CCTGACACAGCTCAGAAGATTGGGCATTGTCAAGCTGCGTGAAAGGGATTGCATGCACCT
id8005581	8	20548534	20327686	Forward	AATGGAGGACGCGTACGTGCGCACATACACCACTACACACGGATTCATTTGACGCATGGC[A/G]CTTCATACAAGACACGTATGTGCACGCACACCACTACACAAGGATTGAGAAACGCAGAGG
id8005736	8	20992964	20772116	Forward	TTAGTTTGTTGTTTTCTACGAATCTTGAGCTATTTGTATGGAGAAAAAGCAGTGACAATG[C/G]TAAAAGATGGTTTTGAAGGCACTACAAGACATGCCTCAAGTTATAACCGTGCTGTTACGA
id8005749	8	21020151	20799303	Forward	AGTAAAGCCAGTAAAGGTGATTTCTTGTGTTAAACAATCAAACAAAAATAGGTATGAAAA[A/C]TTTGAAGGCTTTGTATTTATATGGCTTGGTTAATTTGGCCTTCCTCTGTCATGATATTTT
id8005880	8	21287253	21066405	Forward	TCTGTTAGTGTTGAGGCATGTGTTGGTACTAACTGATGAAGATGAAGACGACGCTTCTTC[A/G]ATGTTTTTGGCAAGTGAAATAATCTTCTTGGAAGTGTACATTGATACACTTGTTTCTGTC
id8006032	8	21628085	21407237	Forward	TTTGACTTCAGCTGGACAAATCCTCCTTGGTGAAAGCCCCCTTGTAGGGTTTGATGGAGT[A/G]ACTGACCTGATAGGCGTGTTGGCAACACCATTGCTTCTCGAAGTTAAGACGGCAGAGCCA
id8006257	8	21961684	21740836	Forward	CGCCACTGGGATCTCGCCGCAGGAATCGTCCTTCATTCTGCATCGTTGAGAAAAATTCAG[A/C]CATTCAGTCGTCAAGCCGATGTTCAGAGCCTGAAATTGCGAATGCCAAATGCGCGCGTGG
id8006321	8	22107685	21886837	Forward	TATGGTTCCAATGTTGAGAACAGCTGTCATGTGGACTTATGTCAAGTTTGTTGTAGAACC[T/G]GCAATGCTTTTGGGGAAAACTTGATGGTTAAATGGCACTTAAAATAATATATTAGTTATT
id8006511	8	22709022	22488174	Forward	AGTATTTACGAGTACAGGAAATCAAAAGCCTATTGCTCAGATATGTACTAGCATTGCACA[T/C]GTTGACGAACCCTAATTAATGTGCAGTTGTCGATGGTCTGTCCTAGCAAAACTAGAGATT
id8006530	8	22748027	22527179	Forward	CAGGTCCTGAAAGGCACATGTTATCGCCTAGTTCTAGTCGCAGTGCTCAACGACTCAAAT[C/G]AGCTCACAATACTAAGGGTTGGTTGAGTAGATGAGGAAAGAGAAGGAGAAGATATGCACA
id8006724	8	23577787	23356939	Forward	ATGCTCTGGTACCACTTGTTATAAAAATAGATGCACAATGGAGACACAAATTTTTATGTG[A/G]AAAACTCTTGCGGGAAAAAACCATGAGCGCTGACCGGCAATGATTACTATAGAGGAATTG
id8006792	8	24216018	23995170	Forward	CACGTGTAAGCATTTTTTCAGGATCAGTCTCTTCCTTGATGACATAAGAGCTACTGTCAG[T/C]TACACCTTCCCATACATATTGCTTATCTGATTTGGGGCTCTTAGTGGAGACCACAACCTG
id8006885	8	24969554	24748706	Forward	AGATACCCATCATTCTTCCCTGATCTTTGGGATTCTTATTAGGGAATTGCTGAATGGCAC[A/G]CTACAAAAGATCAACGGAGATTTGAACCACATGATTTACGTAAAGATTCGTGTGCCCAAG
id8006891	8	24977404	24756556	Forward	TATTTGGTTTAGGGAGAAAAAAAAAGCTTTCGGTTATTTGATTAGTCAAGTTAATCGTGC[T/C]GACGCCTTGTGCAACTGTATTGCTGTAACATATTTGATGCCTTGATTGATGCACTGTACT
id8006950	8	25431873	25211025	Forward	GTTCACTGGTAGCAAAGCAGATTAAGCACGCTTTTGGCATCTCTGCAAGAAATTGTTTAA[A/C]AAATACTAAAACACAAGTAGGCATTAACAGCTTCTGTTTCTTCTATTATTAGGACTTAGA
id8006997	8	25683973	25463125	Forward	CTACCAGCCAACTGCCTCCTCTTGGCAGCCACAGCAGTGGCTCTCTGCTGGATAGACTCG[A/T]GCTTGCCGGAGATTTGGGATCTAAGAAGAGCCAATCTCTCCTCAATCCCCATTGCTTCAG
id8007067	8	25990080	25769232	Forward	TATATGCTTTCGGCTGTTGGTACGTATTGCAGATTGTCGCTACGTATAACTGCACTTTCG[C/G]CGGATTTCTTTGGAGTGCAGTGCAGCGTGTACACTGTCGTGTACGCGAAGCACGGGCACC
id8007120	8	26192602	25971754	Forward	CCTGAATCAGTTGGACCTGGCTCTATCTCAGGCTACAAATGCTGCACAGTATGCTTTTCA[A/G]GATGGAACAGCCGGCGCAAACTTGCAGGTGATTATTCGCGCCTAAACTACTTATCATCCA
id8007210	8	26404292	26183444	Forward	AGTACCTGAACAGGGAAATAGCTGTTGAAGTACCGATCCATGAAATGAGAAGTAAGGGCC[A/G]CAACATTAAAACAGTCCAGTTGCTGCATAATATCGATGATTGAAACTTGCCTACCATTAT
id8007252	8	26499752	26278904	Forward	CATGAGGGAAGTAGACAAGTAGTCACACACTCGCACTCCATTGTGCATCTTTCCTACCAG[T/C]TGAGTTCGAATGTTCCAAATCCTACGAAGCTACCATGAAAGTACAAAACCGTATTAGCAC
id8007300	8	26843064	26622216	Forward	TCACTGATGAACCAACAATTGCTTCATTCATGCTGTGTCCCCTTCTCTGAACCTGGACAG[A/C]GGCCTTCTCTGAACCTGGACAGAGGAAAGCTGTTTGCAGATTGCAAGAGATTATGTGGTC
id8007352	8	26996765	26775917	Forward	TTAGTGGCTAAGCACACGATTATCCTCTTGTTCTTCAAGCAACACATTATTCCTGGCTGA[A/T]TGAGACACCAACCCGTGCTAATTAAGCAGTTCAATCATTTAACCAAAAAAAACTAATTAA
id8007369	8	27059896	26839048	Forward	TTGGAGAAAGTGGCGCAACTCGGTATGGCAAGAATCATTGTTGAAACAGATGCGACCAAC[T/C]TGGGACGAGCAATTACATTGCATGCGTTGGACTGCAGCCCCTATGGAGCTCTGTTCAAGA
id8007472	8	27370650	27149802	Forward	TCACCGTTGTAAGATGCTGATGGTAGAAGTAAAGTTTTTTCAGGCTTCCATGTTTGGAAA[T/G]CTGGCCCTCAAGTTCATCCACACATCTGCAATATAAGTACAGTGAGGACACATGATTCCA
id8007549	8	27574605	27353757	Forward	AACATCACTATTCTATGTTCTGAATATATCTTGTGCTTGTGTCTGTCAAGGCACCTGGGA[T/G]AACTGGTCTTGTTATCATCCACAGCTTGGGACACAGTGCACCTTGCTCTCTTTTCACAAT
id8007622	8	27753664	27532816	Forward	CAAGGAATTGTAGGTGTTAGAACTGAACATTGTTAATCTAGACAATGGAATTAAGAACCT[C/G]TTCAGGAAATTGATTCAAAGTAGAGTTTCACTTTCCGACTCCTACTTCAGCTTGAAGGTA
id8007709	8	27883943	27663095	Forward	GTTACAGGAAAGTGATATCAAGTGGGCTTCTCGCTGGGATGCCTACCTGTCAATGACAGA[T/C]GATCAGGCTCGCTGGTTTTCCATTGTTAACTCTCCTGTTACCCTGATTGGTCTTTCTGTT
id8007799	8	27984337	27763489	Forward	GATTGCTCTATACCAAGGTGATAAAGGGAATAAGAAGGTTAGAAAAATTCCTTCAGTAGC[T/C]GCCAATGTCAATGACAGCAAGGAGCCTTTATCTGACCCAACGCTGCTATGCTGTGCCTTC
id8007878	8	28174000	27953152	Forward	AGGAAAAAAACATGCACCGTCTCCTTTGGGGGACCAGCCATCTCAAGATTTTGTTCTCCT[A/C]AACGAAGCTGTAAAATTGAGAGCAGAAGCAGTGCTGAAATCTACAGAAGCAACCACCAAA
id8007951	8	28402628	28181780	Forward	TTGACAAAGGTAACTCTGAAAGTCTGAACTTTGGTTTAAAGTCTAAAAGTGTGAAATTAC[A/G]AACATGCAGTGGCTTATATCGATTGACCGATCGAGGCGTGGCCCGTGCTGACCAACGGCG
id8007977	8	28465614	28244766	Forward	CTTTGAGTTGGTTCAGAATTGCAGACCCTTCGATCTAGTTGCATTCTTAACAAAATGCAT[T/C]GGTGAACAAGCGAAAGAAAGGGGAAAAAAGCTTTTTAGTTTCCGAGGGAGGGAGAGAGAG
id9000045	9	386250	438538	Forward	TATTTTGGCAAAACTTTCAAGTTGCTGCACCTTTTACAAGGCAAGTACACTTTTCTCCAA[T/C]GATAGCTTCCGATTTTATCATGTAAACTAAGATTACATGTGGTCTTGACTCTTCAGAAGT
id9000106	9	486764	539052	Forward	TGTGTAAGTTACTTCTCCCCCCCCAATTACTAAATTACCTCAATGAATGCTCTGTATAAA[A/C]TTTGTTACTAATAGCCTGAAACACATGCAGCAAAAATGGATTTTGACCTCAACAGTATCC
id9000183	9	800369	852657	Forward	ATACACGAGGAGCTTTTTATAGAGTAGCCTACCACACGTCAATTTTTCCCCGAGCCAAAA[A/T]TAATTGCGGAAATGAGAAGAGCAGAGCAGACAAGAGGATGGGGGGCCTAATGGGCGATAG
id9000214	9	865741	918029	Forward	TTACACTTATTTTTCTTGTCCCAGGACAACTACTACCGCCACCCAGATCCCATCAAGCCT[A/G]ATCGAGGATGCCAATATCAGGCATGGCCGTAGACGGCGACACAAGCCCGAACACAAGGTT
id9000293	9	1132165	1184453	Forward	TTGAAACAGCTGCAGCTGGAGCTGTTCTTCCTTCTGCTTCTGGAAGAGCGCCTCCTGCAT[C/G]TCCTCAACTGTGGGTTCAGCCTCAGCAGGTACCTCATGCATCTCTACGATTGGCATGCTA
id9000369	9	1240692	1292980	Forward	AAAGCAAATGACGGGGCGAGGGGGGAGGGAGGAAGCACTACCACAATGCGGGAGGCACGA[T/C]GATGGATCTTCCTGGTGATCGGACGTACGTTGTCATAGGGTGAACTCCTCAAGTGGGGGA
id9000452	9	1448557	1500845	Forward	CAAATTAATTTTTCTTGGCCTTCTCAGGAACCGTGCGAGCCGATGGATTGGTCTCTGCTT[A/G]CTTTTCCACTGCCGATGCGTGCCCATGGCTGTTTCTTGCCCCTGGACTGAAACGGTTTAA
id9000575	9	1964305	2016593	Forward	CCAGTTTAAAATGGTTTAAATAAATGTGTGCTACAATACTACCACAATAGGCGACATGCC[C/G]TGGTGGATGAGTCTTTCCATGGGAACAAGGAGGTCTTGGGTTCAATCCCTCATTGCAGCA
id9000672	9	2442615	2494903	Forward	ATAGCTGTTGGATGGTTAGGACATCCTATCTTTAGAGATAAAGAAGGGCGCGAACTTTTT[T/G]TACGCCGTATGCCTACTTTTTTTGAAACATTTCCGGTTGTTTTGGTAGATGAAGAGGGAA
id9000691	9	2695212	2747500	Forward	TTAGTTGGCATCTTTAGTCCCTGCAAATGAATCCGGGAGGATTCCGGGGCAACCCGACTC[T/C]TCCATTGAAAATGTTAAGGCGATCACAACGAGGGGAGGTAAGTTCACTCATGATCCGCCG
id9000812	9	3943375	3376663	Forward	TCGGCCAGTACACCCGCCGGCGCCATCAGGGGAGGAAGGGGAAAGAAAAGGAAAGACAAG[C/G]GAGAAGGAAAGAAAAGAAGGTAAAGAAAGAATCTCTAGAGGATTTGCAAAAAGGCCCCTG
id9000894	9	4283413	3716701	Forward	GAATTACGTATCCATACAAGGATGGGTTGTGAACTTCATCAAAATACCAGAAAATCAACC[T/C]GAAACTCCGAGAAATGGACAGAGGAGAGTCCAGGGAGTCCACAGGCCGGGAGGGCCTAGC
id9000983	9	4604339	4037627	Forward	TAGCTTGAACATGAATAACTCCTTTTGTTATTCTACGTGCACTCTTCCGTAAACTAAAAC[A/G]CGCATTCCTACGCAAACCAATACATACTTTCCTACGTGAACCAATTTTTGGTATAGCTTT
id9001029	9	4732861	4166149	Forward	GACCTCTTCTTGCAAAGGGTGTCGATGGATTCTATGTGTGATAGACATGGCACTCTTCTT[C/G]TCGTGGAACTCTTGCTCCTCAGCTTGGTCCTCGTAGAACCAGTTCATTTCTAGCAATTGA
id9001085	9	4849865	4283153	Forward	GAACCTAGTTCATGGCTTACCAAATTTAGTCGTTAACAGTTGTCAGCCGATGCGTAATCT[A/G]TTTTGGTAAGATCCAATCTCCTTGAAATCCGCTTCGATATCCAACTCCAAATCCGAGTCT
id9001156	9	4955834	4389122	Forward	AAAGTGTCCATGGATATATATACTAGCAAGGATTAGATCCTCATTTAGTGTTGCACTCAG[T/C]AAGGTTAGCTACTCACGTCACATGCATGTATGCACTTAGCAGCACACCCACTAGTAGAGA
id9001210	9	5295563	4728851	Forward	TACTATTAATCCAGAATTACTAAAATCCTTCAACGAAAAAGGGGGATTAACTAACGAAAG[A/C]AAGATTGAACCTGATGCTTCTTTAAAACAAACTGCGAAGGAGATTAATTAGATAGACCTT
id9001308	9	5687879	5121167	Forward	CTGTTACTGATATCCCCAAACTCATTGTTCTGAAAGGTGTCGAGCTCGACTGCGAGGATG[T/C]GGTTACTTGAATTCCCTCTGTTGCTGATGTTAAAGAGACCCAGGTACCCATCTGGCCACG
id9001346	9	5844227	5277515	Forward	GGGGTGGTCAGGGTTACAAGTAGATCCCGTTTGTACCTTTTCACATATGTCGAACCTTAC[T/C]GAATTGCGTCTTTACAGGGTTTATGAGGGGGTGCTTTTGAGCTTCCAAGCTGGTTTGTTT
id9001468	9	6414937	5848225	Forward	AGAGACTGTCGATATGTATTATGCGTTGGAGTGTTATGGTTCTTCGATTGTAATTGCATT[A/G]AGCTGACTTGGTGTACGGTCTCTTGATCAAAAGCTGGCCCCTTGTCATCCACAAAAGCCA
id9001558	9	6557754	5991042	Forward	AATTTTTCTATTGGTGCTCTTCGCAATTTACCATGAAGATGCAAAGTATATGATTGACCA[A/G]GCTCTACTTCCTCCAGGTGCAAGTGGCTTGCCAAAACACATGCATTTGGTAACTACCATA
id9001633	9	6638917	6072205	Forward	AGAGCAATTTAGAGCAGAAATTGAATAGGATGGAGATATAGGGAAGATGAAGAAAGGATC[A/G]AATGAGTGAATGACATGCACGAAAGATGTATTTCCTGATATATTGGTGGGCTGCCATGTA
id9001668	9	6738039	6171327	Forward	CTATGTTGGTCGTCCGCCACGCCTATCATTTCAGGGTTGTAATCAATGTTATCTTCCTGC[A/T]GAGATGACCCTGCAATGACCTCAACATTATCAATTTTTAGAGGAGAAAAGGGTGTTCTCT
id9001773	9	6948590	6381878	Forward	ATTAAGTGCTACCATGCAGCATCTCCTAAATGAATCATCTGCATTAATAGTATGATCCCT[T/G]CTCATTTCGCTGAAAATTTCATCTAGAATTAAGTTTCTTGTAGAAAAGCTACCACAGAGG
id9001849	9	7232992	6666280	Forward	ATGTGATTTTCTTAATAGAACCACTTGCAAAAATATTGCTATTTTTTTACAAGCGACCCT[A/C]TAGAAGCACTGCCTAATGAAAATCATGATTAAAGTGTTGTTTCTCCATGGTGGTGTCAAC
id9001877	9	7260307	6693595	Forward	GTGGGCGACAACAGTAGCTTGAGAAGAAATGATACTTCTTTGTACAGCTTGGTGAATTCA[A/G]ATTGAGATCGTGAATGTGAATAAACTTATGGCTGATTATTGTGTTATTTTGAAAATGTGA
id9001905	9	7388263	6821551	Forward	GATTGCGACCTAAACAATCCCGTTGATTGCGAGATGATGAAGGTGCAACTCGATTGCAAA[A/G]AATCTGGTTGTGTTCGGTCAATTAATTGGAATGCCACTAATGTGTTTTCTCTTTTTCTTT
id9001974	9	7525803	6959091	Forward	ATCTTCTTCCCTGTCATGCACTCACTTTTAATATATAACGGAAGATAACCCGCGCATATA[C/G]GCTGTTTGCTTAAATTTTTTTATTATAAATGTTTACATGTAGATTATATTTTCAAAATAG
id9002049	9	7618558	7051846	Forward	GGGCTGAATGAAAATTCCAAATTAATTTCAGGTCCGACAGAAATGATACTCGGATGGAAC[A/G]GTGGCCTCGCCAAACAAGGGGACGAAAAGGGGAGGACTCCACTCCATTTCGCCGCATCCA
id9002076	9	7648554	7081842	Forward	TATCTACTAATTGTGCTGAAAAATTGGCAGAAGACATAGAGAAATGCTTGAAATTAGATG[A/C]AATCCAGATTTAGAGAGCTTGTCTTCAGAAGGTTCGTTTAACAATTCTATAAAGTAATTA
id9002175	9	7757650	7190938	Forward	CATACTGTTAAAATAATCGATTGCCAAACTGGGAAATGTTTGAAAGTGTTGCTTGGACAT[T/C]GGCGCACTCCATGGGTGGTATGTCTATTAAAACTGGCAATTGTTTTTCCTAGTGTACTTC
id9002215	9	7817120	7250408	Forward	GAAACGGATCGTCTACTGTACAGTTAATACTGCACAGGTGCTGTAGCGATCAAATCAAGC[T/C]ATCAGATTACATTGGATGGCTCTGATTCTGCTCAATCTGCCCACCACTTACTTGACAGTT
id9002255	9	7864332	7297620	Forward	CCTTGTCCTTCAGACCAAACTAAACATTGATAATTTCAATCAAATTTGCTGAACCACTGT[T/C]ATTTTCTGTCATTTAATAGAATGCATCAGGATTCAAATGATATTATTCTGGTTGGGTGTT
id9002320	9	8073793	7507081	Forward	TGGGTGGCCAAATCTACTCCTTCCTAATCTCCGATTTATGTTTCCTTCTCTCTCAGCGAA[A/G]CTCATGCCCTCATAGCCCTCAACGCCAGAACTACTCCATCTTCTTCCTCCAGCCCTTCAT
id9002351	9	8342188	7775476	Forward	ACGCCAGTGAAGATGTGGTTGGAGTAGCTCCCACTCTTGATGTAGCATACGCCCTTGTGT[A/C]TCTCCTCCAACGTCCAGCGTTCTCCAACATCTCTTCCCTGGCCAAGAACAACATCCAGCC
id9002399	9	8435781	7869069	Forward	CTACGCAAATAGATAAAAAGACAAATATACCCTATTCAATTTTATACTGCAGGATAATTA[A/G]GAAGAAGATCAGATTAATTTACACCGTTAGATCAAATATAATGGCAGTATATACTTGCAG
id9002415	9	8461022	7894310	Forward	AAGACATTGTTAAGTCCAAAAGAGTGCAAGAGGAAACCATAAAAATTTCAGGATTGAACA[A/C]TAATCATGCACTGGGGAATCAAATCAGAAGAAAATCTCCATATGCACTGAATCTGTCTCT
id9002453	9	8493487	7926775	Forward	CGGCAACGTGTGATATCTGTGTTGACTTGATCCTCAAACATGGGAAGTCTCGGGTGAAAC[A/C]TCACCAAAATGGAGTGAAATGTGAATCAGGTGTTCAGCCAGACTTGGGGAAGATGGTCAT
id9002505	9	8611549	8044837	Forward	GAAATTTTAACCAGAGACATTGCAAGTATAAATGAGGAGGACGCAAATCATTGCTGCTCC[A/G]AGAAAGGAAACAGATTAAATGCAATGGTGGGTAAGGATACTCCGCTTAATTGGCACATAG
id9002519	9	8691234	8124522	Forward	AGCAGTTGCCCATAGATAAGCTAGCTTGGGTTCAGTACTCTACCTAGCAAGGAGTATATT[A/T]GGAGCTAAGCTTACTTTCTACTTTGTTAGGCAACTGGAATAATCTTTGCTGATAGCAACC
id9002532	9	8718845	8152133	Forward	GCATAAAGAAACCAAATGCTTGATACTACATACTGATCAACTGTCCCTACTCCATTGGCA[A/G]CCAAGTATCTACATTGAAGGCCCATTCAACATCACACCACTGCCTTACTTGCATAGTTAT
id9002563	9	9278930	8712218	Forward	CTTCTGTCTTCTGATAACCTGCAAAGCCATCAAAATGTCGAGGAAAGCCAAAACAGGAGT[A/G]AATTGCAACTCCATCTTCCCATTTTCAGCAATTGCATACATATAAGTTAAACACTATTTT
id9002609	9	9618389	9051677	Forward	TTTCTTCTTTGGATTTTTATCGATCTAGAGTTTTTGCCATGGCTACTCCTGCTAGGTTTT[T/C]AACTAAGCCTCATGTTTTCGATGGAACAGATTTTTCTCATTGGTGTAGTGGGATGCAATA
id9002640	9	9791879	9225167	Forward	ATGGGGAATAGAACAGAAAACTATTAAATTTCTGTTGTCAACTTTTAGGCTAAAACCTAA[A/C]ATGCCCTTGTTTATACCGGCAGTACATTACCACCATGTAATTTGTACCACAAAAGTCCTC
id9002721	9	10191767	9625055	Forward	ATGAGATAACGATTATCCAAAGACAAGGCACACAACCTCATATGTATGGTGACTCATTCT[A/G]CCATCATTATCAGGAATGTCAGGCACCGCTATCAATCTTCTGCAGATTTCCCTAGCAAGA
id9002751	9	10222826	9656114	Forward	TATACAGAGCTTGGAAGCTAAAATCCCACATTGAACGGCTATAAGAGTCATCTTTTAGTT[C/G]CAAAGTTACAGCTGGATCTCCTTCATTAGCTTCTGAATCAGTGATAGACCAATTCATGTT
id9002794	9	10515356	9948644	Forward	AAGAACTGCACTCCCATGTACATCCTCCCGTTTTCTATCGAGTCATGATGCATATTTGTA[T/C]GGATAAAGACACTCATTGCAATTATCGCCACTAGTGTTAACTGAACAAGTCAAAGAAATA
id9002928	9	11052592	10485880	Forward	CTTTTGAAATGACACTGAGAAGGTCATCACTGCACGTACAGCAAGTGAGAAGGTCATCAC[T/C]GAGGATGTTCTCTGTTGACCTTGAGGCTATGGAGGTAACTAAATGCAAAGATGTGTGTGA
id9002966	9	11337691	10770979	Forward	TCTTTCTCCCATTCTCAAAACAAATCATTGCATTCACCATCACCATACCAGAAACTGTTC[A/C]GCGACATTATTAAGAGGTGCGAAAACAAACATCAGGTCTCCTGTTGGCTGTTGCCTCCCA
id9003007	9	11423524	10856812	Forward	CTCGCACGAATTGAAGCGTATTCAAGCGTACACAGAGTTGAGGAAGGGCTAAGGGATCAG[A/C]GCCATTGGTTGTTCCATTTTGTGATCCTCGGTACTGTGGATTCTGTGGCTTTTCCTTTTT
id9003079	9	11631885	11065173	Forward	TACGGGTTTTAACTGACTCTAGCAAATTGACAAATTGTGCTCCTTCGGAAAGGACCGTTG[T/G]GCGTAATGCGAAAGGAACTCATCTGACTTTTAAATTACAGAGACATAGATCCCTAACAGG
id9003100	9	11773721	11207009	Forward	TAAGTAGAGAACCATCAGCTATGTCCCAAAGCTTGGTATGAACAGTTTGTTTATCTTGCC[A/G]ATGGACCAAATGTGGACATCAAATATGTGTTATCCCTTGCTTGGTTTTCCATATCACCCC
id9003160	9	12087231	11481519	Forward	ACTGTAGAGAAAAGTCAAGGAGTTTTTAGCAAAGATTCAAGTGAAGAGGCGGCCGGTTTT[A/G]TGAAAAATTGCACTGGTTGGATCCAGTTCTTTGGATTCAGATCGAAGGGTCAAAAGTGGC
id9003162	9	12117954	11512242	Forward	GGCATAGAAGATTGCACCGAACAGCTCAGCGGTGGGCTCGAATCTGGTTCGACACGCCCA[A/G]TTGAAGATTGCGACCCGAACCAAGATGGAAGGGCTGAGTTGAGAAAGTTCGACCTAGAAG
id9003188	9	12455478	11849766	Forward	TTCACCTCGAAAGAGAAGGAAGCAGAGATCTCCCAGTTCTTCGCGACCCGCACTAAGCCC[A/G]GGTACGAGAGGACACTGAAGCAGAGCCTCGAGAGGGTGCTGATCAACGCCAGGTGGATCG
id9003257	9	12683870	12078158	Forward	GAGATAACTTCAGTCTCCGCACTTCTTTGATCTACTTAATTTTTTTTACGAAGATGCTTA[T/C]TGTACCTCCTTCGGTGCATGTGCTATTCGGAGGAAGAATAAATAAATATTGAGAAAATTC
id9003330	9	12858856	12253144	Forward	ACATTTTCTTTCTGCTAGCTTAGCTATAGCTCTTGCTCTGATCTGATGCACCAATGATGC[A/G]TTACACATTTGCTTTAGCTGAAGAAAAGCTCAGTGCACTACCCACTGCCGGCACAACGTA
id9003369	9	12935714	12330002	Forward	TAGTCTGCTTTGGAACCGGGTCCGCACCATTTCCGATATCCGAATAATTCGCTTCGCATT[T/C]GCTTAAAAATATGATTTAGGATATGATAATGATCATTATCCGTTCGAATCCGCTCCGTTT
id9003436	9	13140009	12534297	Forward	TAAATAGAAGACCCCAAGGAGAAAAGAGACAAGCCAACATGAAGCCAATACAAGCCAAGA[A/G]GGATCTAGAGCCACTTCTAATCTCGTTGAGTTCCTTCTCAAGGAAATCGACAACAACTAG
id9003471	9	13204703	12598991	Forward	CTCCGTTCAAAAAAGGAAAAAAAAAATCAAAATCGACCAATTGATTTTCACCACGCCGTC[C/G]TAACTCGTAGTAATAACTTCCTAGTACGCGCACAAAATTCACCCGAACTTTCCCCGACGG
id9003562	9	13520084	12914372	Forward	CGACACCCCACACGTGTGGTGGCTCTCTGCGCATCGTCGTCGCTGCTCCGGTGGCTGGCC[A/G]TCCACTGCTGTGTTCTCCTGGGATTCAGTGATGCTGTCCTGCAGGCTGCACAAGGGTCAG
id9003639	9	13818074	13212362	Forward	AATAGGTGTGATTATTTTCGCTCTTCTTTTCTTCAGGTCCGATTTTTTTTTGCCATGATG[A/G]AAATCGCTCTTTTTTCTATTAAATGGACGATAAAATCATTTAAATTTTTTTTATGTAGTA
id9003643	9	13878900	13273188	Forward	CGTTATATTGGACACGCTTAGTCACCTAAACTACCACATCGGCGTAAATAGCAAGCTCCT[C/G]TGAATTATTCGAACTCATATACACCGGCCTACCAGAATGTAAGGCTAAACCATAAATAAT
id9003720	9	14352065	13697353	Forward	CCTATGCTCATTTAGTCCATGTAACAGAACAACGATGCCCCTGTAGGAGTTGAAAATCAA[A/G]AAACAATGTCAGGATACTTTGTCTAAACTAGAGTAAACAATGAAGAAAATTTTCATGAAA
id9003808	9	14682661	14027949	Forward	ACATTATCCCTTGCTTCCAACAGTTGATATCGTGTTTTAAGGGTTCATCTTCTGTGTAAT[T/C]GAAAAAAGACCTAAAACAATACTACCTACAATTTTATTTACATTACGTTTGGTTAATTCA
id9003882	9	15019634	14364922	Forward	CCTTGGACCTCTTTCCTCAAGTACTCTCTTCCGCACGAGTGTTTTGTTCTCTTTCGCACG[T/C]TAGTTGAATTTTGCTCTGATTTTTTATTTTTTAAGCTTTTCAGGCCCTTCCAAATGCTTC
id9003980	9	15086456	14431744	Forward	AGAAAAATATGTCATTCAATAAAAAAACAAAAGTGTATCATGCATGAAAGGCACTTGTTC[A/C]AAAAAAAAGAAGCACATTTCTTACATAATCAAACCATACCTAGAACACACCCCGAAATGA
id9004072	9	15342298	14687586	Forward	CACCGCAACCATTTGTAGCATATCCAGATATCATTGAGGACCACATGACCTGATCTTTGC[A/G]TGGAGTTGCATCAAAAATTCTTCTAGCTGTTTGTACCCCTTGACATTTTGAATACATGGA
id9004100	9	15380799	14726087	Forward	CCATAAATTGTTAAAGCTGTTTACTTATCATTGATTATCCCAGTTTCTAGAACCATTGGC[T/C]AGTTGAGAGTTGCTTCACTGGGGTGAGTTTCGATTTCACCCTTTTCTCTTCTAATTTTTT
id9004173	9	15544311	14889599	Forward	TGCCGTGCCAGCCCACGGGCCGCACATGACTCGGGCCGGCTCGAAGGCACGACAGCCCAT[T/C]GTGCTTTTCCACAGAATAAGTCTAGTTTCCCTCCATCTTGGGCTGCGACATATATATAGC
id9004233	9	15650928	14996216	Forward	ATTTCTCCCTAGTTTAGCTAGTAGTACAATACACGTGCATGCAGCACGAGGTTTAATTTC[A/T]CCGTTTCCCTCTCTTTGACAGTAACCTGAAACACGGATTGACTGTACTCAACGACCATCT
id9004347	9	15894777	15240065	Forward	ATCAGTGTTGCTGCCGCCGCCTTGGTTCCCTGTGACTCTGGATTCACTGAGCTCTTCTTG[T/C]TTTGTTCCAGTAAGGCCTGGGTGTTCGCTTGATGCTTCTTCCCCTTCAGGTGGGTATCGA
id9004439	9	15992757	15338045	Forward	GTGGCAATGGTGGCCATCTCCTGTTTGAAAGTGATGATTGGCTGATGAAATGAAATGGGA[T/C]GACTCACTTAATTAACGTGATACATTAATATTTTAAAAGATAATTAATTAATAACTAGGA
id9004486	9	16066149	15411437	Forward	TATTTGGTCGCATGTTTCCTGCAATAATCTGAGGACACAGAGTGTATTTTAGTAACCATG[T/C]CAATAAACAATCAAAAGAGGCAGAGAAATAGTACTTTTTCCTGATGGCCAGTAGGTCCTC
id9004640	9	16274633	15619921	Forward	GTTTAGGAAATGCCTACACAAGAAGTAGAACTAATTCAGCTATGTGCAAACTGATAAGTA[A/T]TGAAGCGATTCCTCAGCAGAAAAAAAAAAAAGGTAAGGCACAGTCTAACTATGGTTAGTT
id9004727	9	16402294	15747582	Forward	TGATCGTTGGTTTGCGGCCCATTAAAGTCCGAGGCTGGACCGGACGGCCCATCACAGCAT[T/G]ATGCGGTAAACCGAAACGGCTCATTAAATGACGGAAAAAGTACACTTGAGGTCCCTCATT
id9004741	9	16419066	15764354	Forward	ACCATGCTGATGTCATCATGGTATCTTCGGTATAAGACATGATACCCTGTAAGTTTTATG[T/C]AAACGTCATTATGACATTGCCTATTCCATTAGAACAGTATGTTGTTATGTAGTACTCCCT
id9004788	9	16533212	15878500	Forward	GCTCGGGGTTGGCTACAGCCTCTGGTGTGGATTAGTAAGACCACTTTTCACTTGAGCATC[A/G]ACTTAAGACTTAACATAGTGGAACATCAGTGTGTTTAGTGGTGGATTTACCATAAGCGTG
id9004902	9	16840049	16185337	Forward	AGGAAGGACGCGCAACGCAACCAACGACCGCGCGTCGCGTTGCTCTCTCTCTCTCTCGCA[T/G]TCTCGCTTGCTTTGCCCTTGTAGACAGACACTCCCGTGGCGCGGCGCGGGCGCGGCGTGG
id9004911	9	16859872	16205160	Forward	ACGCGTATTCTCCAAGTGCTACTGTCTTCCAAGACCTCCGACAGGCATTCGAGTGGATGA[T/C]GGATATCGATACGGCTGCCGCCGCTTTGCTGGAGGTTGAGATGTACCGACGTAAGACGGG
id9005089	9	17135276	16480564	Forward	AGTATACGGAAGGTAAATACCGCGGAGGAGATTACACTTACGGCTTTGTATTGCCAATTT[A/G]CCATATCATAGGTTTTTTGGTGCACATGGTGCTTCCCAATCTTGCTGTTGCTAAGCTGTA
id9005107	9	17153020	16498308	Forward	AGTGCGTATAAATTCCAAGCGCCTAGCAGCGTCCTTGAGTCGAACAAAGCATTTGCAGGT[C/G]AATGGGTCACGGAATAGCGCACAAGCAGCATACCACACACTTCCTCCAATTTCATGGCCA
id9005253	9	17446846	16792134	Forward	AGCTTGGAGAGCGCCTCACACACCTTGTGCCACCGGTGCTAGTCGTGGCACCTGCTCAGC[A/T]CCTCCTTGCACTTGTCCACCGCGCAGGAAGGGCACTGCTGCCCGGCGCCACCAACACCCT
id9005320	9	17563689	16908977	Forward	GGAGGGGCATGACCAGCGACGCGGTGAGAAGGAGGCCGTGGAGAGAAGACCTTGACGGCT[T/C]GACGCAAAGCACTCGCCCGCTGCTCGCGGCGCAAGAAAGGGGCGGCGTCCTTCTTCTCCC
id9005403	9	17656680	17001968	Forward	GAAAGCCTTTCGGGCCGGACAGATTACAGCAACAGCAGCAACTAAGCAACAGTACAGCTT[A/G]AAGGAAGCGGCTATTTCGACAAGCATATGAAATAATTCCAGTAAAATGAGAACCACAAGA
id9005502	9	17838237	17183525	Forward	TGTGTCATCATCATTCATCAGATCAGACGTTTTTCCTAGTCCCAGGACACCGAACTATCG[A/G]CGGCATCGTTCATCAGTATTTGGTTACCAAAAGGGGTGGAGCTCTGAGAGAGTACCGCTT
id9005709	9	18098314	17443602	Forward	AAGCCTCCTGGATGCTTGCCACGTCGTTGATCCAAACTCTCCACGCCGCACTGATCCGCG[T/G]GCTCCCTCTCCAAACCAGTGACGAGCCGCCACGTCACGCCTCAGCACGCGAGAGCGCGCG
id9005943	9	18307864	17653152	Forward	GTCTGGTGAATGGGAATGTGGTTTGATTTTGATGGCACTTTCGTCTCACCTCTGTTTTCT[T/G]AGACCTGATTTGGACGGCCACCGTGCAGCACGTGTGACCGTCTTGTCGTGTATTGGAAGA
id9006058	9	18407598	17752886	Forward	ATATAATTTGATGTTTCACTCAATGGTCAACTAGGAACATTTGACCAACCAATTTTTTTT[T/G]ACATGAGACCTCAGATGGGAAGATTCCTCATGATTGTGGAGTGAAAAATGAAGTGTAGCA
id9006192	9	18615234	17960522	Forward	GATTCTAGGCCTATTAAAGATTTCTTCTCAATGCTGAAATTTCCCGTACTGACAACCTCC[A/G]AGCTAACAATTGATGACTCTCCTAGTAAGCTCTCCGCCTCTTCAAGATTGTGCAGTGCCC
id9006234	9	18742051	18087339	Forward	CTCTCCTGAAATGGTCTCGTCAGGCATTTTTTCTGGTGTTTGACCTTGAGATTTTGTGGT[A/G]GCTAAACTATGGTCAATATTGCCCAGTTTATCTTCAGAAGTTATGTGACATTCTTGAGTC
id9006377	9	19020266	18365554	Forward	AGGCCAAAGCGACAGGAGGGTTGGAAATTGAAGAAGTGGGAAGTGTGGATGGATAGGCTC[A/C]ATCGACTAGAGAATCATTGCAGAAGTATCCATGATATGAAACACAAGATTTATGTATATA
id9006421	9	19067066	18412354	Forward	ACGGAGGGAGTAATTTTATGCTTACTTTGAAGGCTACCTAATTTGGCTTTGCAAGAAGAA[A/C]AATGCTTTCAAGTTTGAAAGAATGAAAGATGATTGGTGTTTAGGCCATAAATGATAAATC
id9006665	9	19508688	18853976	Forward	TACAGGTTGCTGCTATAGGTTAAAGCACAGCAAGAGATTACTCCACAGATGTGTCATCAA[T/G]CTTCTTTCAGAAAAAGGTGAGAATGTGACATCAAAAGAATCTGAGATAACGCAACTTTTA
id9006757	9	19671830	19017118	Forward	CAGCAATGGAGGAGACCACGACGAGTTTCTGAACACCTGCGGCAGAGCAAGCCTCCAGCA[T/C]ATTCCTGGTGCCTTTCACAGCAGGAGCCATCATCTCCTTCTGAATTCGAAATCGTGTTTA
id9006859	9	19881165	19227042	Forward	CCTCCTCTCTCCTCTCCCCCCTTCGGCCGCGCGCGTGCCCCGCTCCAACCGCCTCACGCC[A/G]CCAATGCTTCTCCTCTCTCTTTCTCGCTCGCTTTCCCTTTTATCTCCGAGTCGAGCTTTT
id9006910	9	19919047	19264924	Forward	TAAGCCTTTTGCTTGTTCAGTTTTTTGTGCCTCATCCTTCTCTTCCAATTCCATTCTTAC[T/C]GCACTCATTCTTGGGCAAAGTTCAGCATGTGTGCTTCCATCTTTTGTGCAGGAAAAAGCA
id9006947	9	19990343	19336220	Forward	TTTCGCAGCCTGTTGCGCTGCAGCATTGGCCAAGGACTCGCTTTGCAAGACCTTGGAGCT[T/C]GAGAGTTCCATTGCCAAAGTTATCCCACCATGCAACTAATAAACAAACATGTAACATTGT
id9006968	9	20019090	19364967	Forward	CCATGGTGGTATTCGGGGATGGCCACTGACATCACCAGGACCTCTTGATGACATTTTGCG[C/G]ACTGAATTGACTAACAAAGAGCTTTCATACACTAGAATGGAGAAGATAAATATAATGGTT
id9007001	9	20321059	19666936	Forward	AGTATGCCCATGTTATCACCATGTGCAAGCAACAACGACGTACACATCCAGCGCGGTTCA[T/C]AGTTTGCGTTGCCCCGGATTGCCCGGAAACTAATCCTGTGGTGACTATTTGTACAACCTA
id9007143	9	21347284	20515161	Forward	ATGCATCAATTGGGAAAATGTGAGCAGTGTGTCGCAGTGCTTAAAATACTGCAATTTGGC[T/G]GTCCTCGCTTTGCACTAGGCTGATAGAATTAGCCAGCATACATGGGGACAATCAGATTGA
id9007171	9	21604250	20772127	Forward	ATGACTGTCAAAGCTGTGTAGTACCACATCAGAAGAGGAAAAAAAAATGCTCCTACTCAA[A/T]TTTGCGGGCATGCACCTCGCACTTTGACACGCTAAAACTTTATATCCTGTTATATCTCGA
id9007217	9	21836470	21004347	Forward	GAACAAGATCTTTCATCAAAATGGCAAGCGGTAAAACCAAAGTTTTGGTGGCGGAAGCGC[A/C]AAAATCCTTCTTCATCAACCTTCAGGCCGTCTTCAATCGCCCAGCTGCCTCCTTCAATCC
id9007259	9	21959597	21127474	Forward	GCCGGGGTAGGCACCATCATTTTTCTGAAGAACGAAACCGGCCTTTCGGTGTCTGAACAG[C/G]CCGGATGAAAGGATCATCAACGATGATGCAGGCTCCAGCAGTCATAAATCATAGGAGTAC
id9007287	9	22047066	21214943	Forward	CTGAACAAATCTGTAAAGACCAGGGATAGCCATTAAATCTGCTCCGAAAAGTTTCAGCCC[A/G]AAGTCAACGTGTGGCTGCCAAACCAACATAACTAGTAAGAAGGTTGCCAGCAGGGTAATA
id9007356	9	22436047	21603924	Forward	CTCCGACACAGTTGTTAAGCCCCTGTCGTCGTTTATTTTTCATTGATGTTTGCCATGCGT[A/G]AATTCCTAAACATCTAATTTATTCAACATGTGTGAAAATCTTTCAAAATTCATCAATGGA
id9007481	9	22902142	22070019	Forward	ATGGCTCGGGCGAGAAAGAGAGAGGAACAAGGTTAGAAGAAAAACAAAGATTTGGGAAAG[T/C]TATGCTGAGCCAACCAAACCCTTAAAAACAACAGGAGAAACACACCAAACGAGCAAAGAG
id9007528	9	23004782	22172659	Forward	CGACCTCATCTGTAAGCCTCCTCTCTCCATCTCCTCCTTTCTTTCGCTCCAGCAGCAATG[A/G]TTTCCGACGACGAGATGCTTGTGCTTGTGCCGGCGTTGCAGCGTTCAGGTACCAGAAGGG
id9007622	9	23091791	22228061	Forward	GTTCTCAATAAATTGAACCCTCTCCAATCTCCATGGCCTCGACACTGTTCTTCGTTTGCA[T/C]AAGTTCGAGGCCTTCTCCACTGGGATGCCCCCTTAATGCCACCAGACAGGGTATGAGGGT
id9007763	9	23361116	22528995	Forward	AACAAACTGTTCTACACTAGGTGGCTATGTTTCAATTAGCTAGATCTTGGCAGTATGGAC[T/G]TGATCAAGGGCTATATTCGGAAGGAAAGAACTATCCATGGTTTTCGAATGGAAGTAGCAA
id9007850	9	23571010	22738889	Forward	TTTTTACTACATGATAGATGAGTCTCTCAACTTTATATCGAAATTGCAAACCTTTTTTTT[T/C]GCAGTTTAGAGCACGGGAGAATTCACTCTGTAAAGAAAAAATTGCGGTAGAGGAAAGACT
id9007929	9	23752827	22920706	Forward	AAATTTACAAGTCTTCTCTCAGATTTCAGTGACTGCGCAGAGGATGCTAGCGACAACTTC[A/T]TTGAGATACATGAAAACAACCACACCATTAACAGATCATCAGGTATTGTGAAATTGTATC
id10000028	10	158129	163268	Forward	TTTTCTCAATCTGATAGAATGGTTTAAATGTCATTCAGGTGTCCCATGCGGAGGTTCTTG[T/C]ACGTGTCTCATCTATTCTTAAGGAATTCGGGTTTTGCCCTAAGGAAAAATGCATTGACAA
id10000218	10	1089850	1094989	Forward	GTTAATATAGGTGATAATTGAAAATGATCATTTATACTGAGAAAAGTATCACGAGACATG[T/C]GAGTATTGCCTGGCCAGCTAGCTAGATTGGGGCTTAGGGCTCTAGATTCTCACGTACTGC
id10000350	10	1657153	1662292	Forward	TGGAATACCGGAGACAGAACTTGTCCAGAGAGGCGACTGGGTCGCGGAGTTCCAGCAGCC[A/G]GTTGACAAATCTCTTGAACAGCGCCGGCGCCTCACCGTCTCCCGCTTCAGAATGCGTCAC
id10000498	10	2038800	2043939	Forward	GTCATTCAGTCCAATATACCAAATCACATTTCGCGGCCAATGTAGACGAATCAGCGATGC[A/C]TCCATTTCTGACGGGAAGATGCGGCGCCTTTGTCTCCCCTCCTCCGGCCTCGCGCCGCCA
id10000561	10	2084778	2084778	Forward	TGAATTGGGTTAGTGGCGGAGATTTGACAGGTTTAGGGGCACCGAATACACTACCAGGCC[A/G]CTTGCTGCCACTATGGGGATGCTATGACAATCGATTTCCGTGGCAAGCCAGGAGGACTCT
id10000570	10	2127210	2132349	Forward	CATCGTGTAGACATCACCAACTTTGATTCATCTCCAGCTGCTCCATTGCACATCGTACCA[T/G]GTGTTGGTGCCAATAGTACAGGGAAGGACTTGCCAAGGGTTAAATTTACAGAACTATTAC
id10000654	10	2335623	2340762	Forward	GGAGAAAGCTGTCAAACATTGCAACCCCATTTCATCTCACCATCCGATCTCTGCCAACAT[A/G]TGTAGCCCGATGCATGCCCATCCATCATCCCGCCACCACCTGACTGGCTGACTCCAAGAC
id10000771	10	2648770	2653909	Forward	GTGTGTAGCATATTTTAGCTGTGCGCCATTGTGCCATATCCCGTATGTGCGTTAGGCATG[T/C]GAGAGCGAGGTTTGGCATCATGCGAGCCTTGGGCCTGGCACCATGACAGAGGTGGATTGC
id10000929	10	3070415	3075554	Forward	GGCGGCAACTCCTCCGCATCATCGTCCTGCCCTGCGCCGGAGGTGAGGGAGAAGATGCCG[C/G]CTGAGTACGCCTGTGTGAGCGACAACAGCGAATGCGTCAACTCCACCAATGGCCCAGGAT
id10000996	10	3481742	3486881	Forward	GAATATTAGCAATAACAGACTAAGCGGCCCAATCCCGCACAGCCTTGGTAATCTTCAGAA[A/G]CTGGAAGTGCTCGACTTGTCAAATAACTCATTATCTGGTCCTATTCCATCGCAGCTAAGT
id10001012	10	3496444	3501583	Forward	GAATCGTGTCTCGGTCCGTAATATGGACTCAACTGAGGAGTTACCAGAAGAATTGACCTA[T/C]GAAGATATCCTCCGTGGCACTGACAATTGGAGCGAGAAGTATGTCATTGGAAGAGGTCGG
id10001038	10	3574919	3580058	Forward	TATGGGCATTGGTGCGTGATCAAATCATTGGACCAATTCTGAGCCTCCCTTTCGATGTCA[A/G]CATTCTTGATCTTTTAAGTTTATTCTTTTTTATGAAAGTGTGTCGTGTGTGTATTGCCCC
id10001122	10	3678911	3684050	Forward	GGATAGGGATGGTGTTTGGTGCTTGGTGCCGCCGCTACGGAGAACAAGCGGCTGGTGGAC[A/G]ATAGCGGCGATCTAGAAGACTGGAAGGCGGCGCGCGAGAGAGGAAAGGGGATCGATGACA
id10001250	10	3999005	4004144	Forward	GGAGAGAGTACTACTGGAGTAGCAACTCTAGCTGTGGAAGAGCTCGATCACATAGCATTT[T/C]ACTGCAAGACGACGAGGCTATGGAAGAGAGAATTAGTATATGTCAGAAAGCAACTAATGC
id10001318	10	4161728	4247207	Forward	GCGTCAAGACACCAAGCAATCCGCATCGATCATCATCGCCAAGTTCCTACGAACGGCCAC[A/G]ACGTAAGCCGCAGCTGCTTCCTCCTCTACACCAGCCATATGTTTGTCTTCACCGACAATA
id10001327	10	4162737	4248216	Forward	ATAACATAAGTATGAAAATACTTTGGACCAAACGTCCGACGGGAGACAATTCATCGGATG[T/C]TACACCCACCGAGCCCACTTCACTCCCAACGACCATCCATCCCTATCCCCACCTCTCTCA
id10001373	10	4310822	4396301	Forward	CGCCGCCCGCGACGACGACACGGCGGGGCTCGACGACGACACGCTCCGGTCAGTTTTCAC[C/G]GTAAGGACATGCTCCCTCTGACCAAAATATAAAAACCTCGATTTTCTAGTGAATCTGAAT
id10001410	10	4386497	4471976	Forward	GCTTCAAGCAACCTAATCTCAGCACATCGGATGTATCGGGATTTAGGACTTGATCGATCG[A/G]CGACTGCCTTGGGTGCGGAGAGGTCTGCTTTGTAGCAGGGAGAGGCAGCGGCGAGCTCCA
id10001529	10	4682564	4768043	Forward	GAATATTGGAGACATTGTTAGGCCCTTAGCCTGCCAGTCAACTTCAGCCTGAGATGTGCC[T/C]GTCAACCACTCGAAGGCGGCGACCAGATGTGTTACACATTCAGGAGACTTGACAAAAATA
id10001624	10	5168850	5254329	Forward	ATTCGAAGTATCATAGAACAAACCACGGAAGTAGACAAAGATTGACCGAGGAGTCTCTGG[T/C]GGAACAAGATGAGCTCTGATCTTGTGAGCAGGAGTATACGGCGGGACTGTGATGGAGCCA
id10001636	10	5171461	5256940	Forward	CACCGGTTTATCGGAAACCTACCCAAAATCAATAAACCCGATCGATTTTCATAAGCCAAT[C/G]ACTAACGGTTTAACGTAAACTGAACGGTTTTGTAAATGCTGATACATCTCTGTACCTCAC
id10001706	10	5319125	5404604	Forward	GATAGTGTGATATGCTGCTGGTATTTCATTATATTGGGCCAGCGTTCTGCTCATGGTTGT[C/G]AAGTTGTAAAGTCGAGTCAAGGTACCCCTGGACCGACTCGTCGACTTGGTCGACTAGTCC
id10001796	10	5545229	5630708	Forward	GTTGGCCAGTCCGGCGTTGGAGGTCCGGTTACAAGAAACTCAGGAGCTAGATCCACATCA[A/C]GCATTACCGGATATGGAGGCAACCTCTCTGGCGAATGCGACCCAGACGAATCACCATGTA
id10001895	10	5830701	5916180	Forward	CGCTTGAAGCAGATATGGGAAACTATTCAATCGTAGAACCAGAAAGTGCATCGGCTGCCA[T/C]GCTAGGATCGTTTTGGGATGTGGTACCTGGAGCTTTGTCAAAAGCGCCTTCAGAGCCTGG
id10001926	10	5912768	5998247	Forward	AATATTTTTTTTCTGGGGTTGTTTCTAGTTGGCCCAGCATATTATTTGCTTCTTTTTAAT[A/G]AGTGCAGCCTGTACAAATTTTCAGCCCACACCAATTCGGCCCATATGATTTTTCTAGCCC
id10001977	10	5953506	6038066	Forward	AGAGGAAAGAGCGAAACCGTTGATAGAATTCATCTATACCAACTTCTTTTGCCGGGTCGG[A/C]CGAAAGATTCAGTACGACCAATTTCATTAAGAAAGGGATCTAGACCAACTTCTCACCGTT
id10002067	10	6175247	6259807	Forward	AGAAATACTTGTTAGTATTTCTTAACGACATCACTAGAAATATAATTCTCAACAATGGCA[T/C]AGAAATACTCCTGGTATATTATGGTTACAGAGTTTATCCGCAAGCGCACGGATATACCAT
id10002069	10	6175818	6260378	Forward	TGAGCTATCACTATCAGCAGCCCACCTCTCTTAAACCATAAAGCTGCTTGACAGATTAAA[T/G]TTTTCCATGTTGCATGAATGTAAGGTAACCTAAATGATCACAAATGAAAAATAAAAAGGT
id10002180	10	6543844	6628180	Forward	TTTTCAGTATCAAAAATGTATAGCGGACAATATTTTGGCCTAGCACCATCTCTTGAGATC[A/C]AATCCAATGACATAGCTGCCCACTAATCTTGAAAACATAAGGTCCTCCTCCATCATTAAT
id10002250	10	6619715	6704051	Forward	GAATCCAAGTAGAGAGAAATTGTACATAAGGGGACACTGGCCGGTATGTCAGCATTTATT[T/C]GGTACGTACATCACGATTGTCACTTCTTATTTCTGACGTGTCCACTTATGTATGCAATGT
id10002329	10	7002473	7034300	Forward	AGATGACTTCCAACAGATTTTTCTGCAAGGTGATATTCTTCAAGCTGGCCATATTGCCCT[A/G]GCAACAGGTTTGGTTAGCACACCTTCTTTTCACCATTCTATTGGACCTGCAATGGTGCAT
id10002354	10	7036166	7067993	Forward	TTGTTAACGGTAACTCCTCGATCCTATGCTTGGCTAACTTGAATTACTTAATTATGCAAC[T/C]AGATTTGTGAGATCTTGTAGAGAAGTCATCCAAGGATTCTATCTTATAGCCCCTAATGCC
id10002406	10	7254303	7251558	Forward	CTCACATAAAAAAAAACTATATGGGAACCAACCTCTTTCACCAAGGTACAAAGTTCTCGA[A/G]CTGTCGCGGCATTCCCAAAACCCCGAAGTTCCAAGATAGGCAACTCATTGCTCCTGACGG
id10002446	10	8395741	7867045	Forward	AGCCAGTTGCAGCAATTGGTCTCCAGCCTGCTCCTCAGCATACGGCATGATGCAGACTCA[A/T]TGCTGCAGGTGCTAGTCATTCTCAATTTTGATTCACAGTTAGGGGGGAGTGGGGAACCCT
id10002471	10	8896852	8368156	Forward	TTCATCTTTGCCCATGCGGCCCTCCGACATGGTCTCCGCTTGGCGAAGTTGACGTATTCC[T/C]AGCTACGGCTTTCGCCATGCGCCCTTCGCCCGTTGTGGTTGTCTTCCTGACCTTCGCCAT
id10002499	10	9102616	8573919	Forward	CCGAAAACAGTTTTCCTCGGACCCGCCGGCGTCTGCACGTCTTTGGTCAAGGCGCATGCA[A/G]TAAACAGAGTGGCGAAAAGCTCGGCGGTAGGGGAGAACCCACAGGTCCGGCACATCCAAG
id10002577	10	9459385	8930648	Forward	TTCCATTGTACCAAACACAGACGGACAGACCTTTCTATGGCTACAATTGGCATCAGCGGC[A/T]TCAAATATAGGTTTACTTAAACATCGTGGGAACGCCGGAAGATTAGGGGCGCCACGTCAG
id10002660	10	9918841	9391395	Forward	AAAAAAAAAACAACTTGGTTTCTTCTGGTCAAAGCCACAACTTGGTTTCTTCTGGTCAAA[T/G]CCCATTCAACAGGAAATCAAGGGTTGGCCGATTCCCTTTCTCCTTCCACGCATACTCCTT
id10002779	10	10607086	10018643	Forward	AGCTCGCTTCACCAGAGCCCACGATTTCGCTACAGTGCAACAGTTTTCTTCTGAACGTGC[A/G]TCGTCTGATGTCCCTGCGCGGCTGTGATCAGGCCGTCCACGTGGTCTTCTCACCCATCCT
id10002797	10	10708657	10120214	Forward	AAGCCTCATCTCCAACTCTCCACTCCTAGAGCTCCTCGTGTGCGCCAACCAACATTTGAT[T/C]AAGGTGCAAGCTCAAGTGCAGCCCCCCTCCTCCTCATGGGTATGATCCAAGTGCCTTCTT
id10002842	10	10917767	10329324	Forward	CAAATGCCAATGCAAGTTGGATTAACACCTGAAATGAAGAATGAGTCAGTCAGGCAGTGT[A/G]CTTGAGACTGTCAGACATATTTTTTAGTTTAGTTTGCAAAGTTATTGTAGCTATCAGGTC
id10002912	10	11291482	10703039	Forward	GTATGGGGTTGGGGGTCGGCGCGACGCGGCGAGAGCAAGGGTGCGGCGATTACACGGATG[T/C]AGTTTCCGCGGGATATAGGAGCGGTGCGTGGTGGGAGGTGAGGGAGGTATGGTTCGTTGA
id10002936	10	11394038	10805595	Forward	GTCGAAGACTAGTCGTAGTCGTACCTCAACCATCTGAAGTCGTGGTGCGAGGACCGCTGC[A/G]CTACTGCTGTAGTCGTACCTCGACCATCTAATGTTAAGGCACGAGAGATTGCTACGATTT
id10002943	10	11452837	10864394	Forward	AGAACTCTACTTTTTTGTTCTAACCAAAGCAACTGCCATGTTTGTAATCTACATAAGGAA[A/C]TCCAGTTTGAGCTTTCACTTGTATAAATATCAAAACAGCGAGTACTGGATCATACTTTCT
id10003049	10	11960927	11372479	Forward	ACAGGTACATCTGGTGCCAGTGGTTCGTTGAGTAATTCTATTGCTAGGAGGCTTGAACTT[T/C]TGGCATATCTGCATTCAGAGGAAAAAAATAAGTTAAGAACATTTCAGAAGTTCTGTTAGA
id10003082	10	12093920	11505472	Forward	GTGTGTCCAGTCCAACTAGGCCTCCTCTCCTGGACTACTTGCCACAAACGCCGCCGTGAC[T/C]GAACACTGTGGCTCCGTCCTGATTGGAGTCCTGTGCAACCATGACTCCTCCCGAGCCTGC
id10003148	10	12144340	11555892	Forward	ACATGAAACAAATCCGAGTACATTTAGAAAAAGTCTATATGAGATTTTGAAGCCAATCGG[A/G]TGCTGTTTCACCAAGAAAATCGAAAAAGTTTCAATCTTTTTAAAAGTTGAAATACAATCA
id10003185	10	12258337	11669889	Forward	GGTGCCGGTGAGGAATATGCCCATCTCCCTCCATTGTGACCAGATCCACCACTACCAGCC[A/G]CGAGTTCCACATGACCGCTGGTTGCACCATCCCGATCGAGCTCCGGGTCCATCGGTCACA
id10003216	10	12316884	11728436	Forward	ATCGCGCTTACCACCACGAGCCCTAAGTGGCCTTTTACACTTCAGAGAAGGCAATTCCCT[A/G]TCCGTATATGCTATGCAATGACAAATAACAAGAGCCAAGGACAGACCCTTTCACGAGTCG
id10003311	10	12834552	12147104	Forward	TATGGGTACTCCTCTGTATTCAATACCGATCGGATGTCCATGACGGGTTGTCGTAAGAAA[A/C]ATGGCAATCAGGGTTAGTCTTTTGAAACACCAGGAGGGCATAGTTAGGGGGTTTGGTTGG
id10003348	10	13127172	12439724	Forward	TCATTGTCCCCTAGGAGCCTAACAACCTGACCAATAGTTTTGTGAAAATACCACACTGAT[C/G]GAGATTGGTTTGAACCCCAAGTAAACCCAGTCCTTATGCTTTTCATCAGAAAATAAAAGG
id10003462	10	13539364	12850534	Forward	GTTCATGGTGTTGCTCAGGGCACTGCAAAGCATTACTGTACATTGGAAGATGTTGGCCCT[C/G]TTTCGCAGCTTAGGAAGCTTAAATTAAAAGGTCTGGAGAATGCACCTTCTAAATCGGCTG
id10003501	10	13696901	13008071	Forward	GGACGACGCAGGCGTTGGTGAGGAACTGCAGCGGCGACGCGAGGTAGTCGAGGCGGAGCC[A/G]CATCCACCAGGCGTAGGAGGCGGCGAAGAGGCCGTCGATGGCGAAGAGCGACACCACCTC
id10003574	10	13956936	13268106	Forward	TGGTGGCCGTCATCGATCGGCGGGCCGGTGCAGCACGACGGCTACCTCGGGATGGCGGAT[T/C]CTGCGTCGTGTAATACGTTGGAACACCTGTTGCCCAGCGCGGCGATCCCACCAGAGCCAA
id10003581	10	13960010	13271180	Forward	CTTCGAACATCAAATGACCAAAAGCAATTATCTCCCTTCAGAATGTTTTGAATAAAGATT[C/G]CAGACAGCAACCAAGTAAAGTGGCCATCTGAAACTTGAACCCATATGGTATGGCAGTTCA
id10003620	10	14138695	13449865	Forward	AAGACGGCGAGTTTCTGCACTCGCACAGGCTTGAAAACAAGATTCCTAAGACAATGGCAC[T/C]GGCCATCTACGCATCTTCAAGGTGAAAGAATCAAATAGTTTGCGAGGCCCTCTCCTCTAA
id10003724	10	14657496	13968664	Forward	CAATATTACTCAACCTTCAGTTCAGCGTGTGCAGGTAGGTAGGGTCGATCAGCCTAGCTA[T/G]AACGATGTGGCATGCATTATTAGGCCTCGTTTAGTTCCCAAAACAAACATTTTTCACCCA
id10003842	10	15048412	14261809	Forward	GGTGTCGGTTTAGAAACAGGTACCTTTATAAGATTCCTAGGATGAAAAAAAAGGAGGCTC[A/G]TTGCATCGGTTCACTGAGCGCATCCACCCTGCGTCATCCCTAAGCCTTGCCCTTCGAAAT
id10004027	10	15383937	14597334	Forward	GCGTCCATGGGAATGCGAAGGAAGCTCGGAGAGTCCTTGATGATATCAAGTCTTCGTGTA[T/C]CCCACTGGGTTTGCCATCATTCAATGATTATCTGCACTGCCTGTGCCATAGGAACCTCAA
id10004031	10	15410692	14624089	Forward	AAATACTGCATTCTTTTCTCCAACTTAGCTGTAGTGCTTTGTCATGAAGAATTATGGATC[A/G]AAATGCACCTGCTTTTGATCAAATGGTAAATGCAATTTGAACTACATGAAAAGAGGACGC
id10004207	10	16114404	15327801	Forward	CCTTGCTGCTTAAAGAAGATGAGCGCGATGTGATGAAGGAAGGATGCAAATTGTTAGAGA[C/G]ATCTGTCATGCACTTCTTTGGTAAAGATGGATGGAACATGAGAAAGCGGTTAAAGGAGTA
id10004275	10	16252942	15466339	Forward	TTGACACCCCAAATCATGGCACATTCATGGGCCATGATGGGCTAGGACTGAAACTCTTAA[T/C]ATGCTAATGTCTCAGAGACGTGCTCGTACACTTGAAGCAGGCATTAAAGCAACCTTTCTC
id10004418	10	16475860	15689257	Forward	CATTTCTCACCTTTCCCTCCCTATTGGAGAGGTGAACTGATGACTGCCTGAATGTGGAAC[A/T]AAATTCTTGTGAACTGCAAAAAATTATAAAAAAAAAGTGTACCATAGTTACTCCATAAAT
id10004474	10	16523121	15736518	Forward	CCAACGCTCCCACATATTCACCACCCATATACTATTCATCTCATGTCTAAGGCGTGACAA[T/C]GTGATCCCTTTGCTACTACGTGGATATGTTATTATTATATATGAGTTGGACAAACAAGGT
id10004593	10	17092109	16305506	Forward	ATACCAGGTATTAGTAGCCTCACTAGAGCCTGAGCCGGTACCACTACCAGACCCATGACC[A/G]TAGGATGGCCAGTAACCACCAGCTTGTCCAGCTCCAGCACCAGCACCGCTACCGCCAGCA
id10004689	10	17349256	16562653	Forward	AAAGCTCAGCTCATGATCTGATTCAAACGCATCCTAAGTTTTTTTTTTAGCTTATGAACC[A/T]CACATATTGCAGTGTGTATCTCGAATGATTCCCCCTTCTTTCCCGATTGATCGTCGTAGT
id10004694	10	17355761	16569158	Forward	GTGGCCGATCACGCCGGAGTCGTAGCAGTGGCGCACCAGCAGCGTCACGGTGGCGGAGAG[A/C]ACGACCATGAACCAGAGGCGGGAGCAGCAGCCGCCGCCGCCGCCGCGCCCCTGCTTAGCC
id10004781	10	17528588	16741985	Forward	GACACCGGCATCCAATTCGTGAGTGCCACTGACTGATCACTGATCGCGCCATCGCGGTCG[T/G]TGAGATGCGTTCATGGCGTTCATGGCGGCGTTCTTGGGGTGCAGGTGAACATCGTGAGGA
id10005037	10	18062444	17275842	Forward	CGTCACACAAACGTGTGGCCTTTTTATGTTTCACTCAAGTTAGATGATGTGAGCGTTGTT[A/G]TTATGTATAAACACGATTAATCAGTATTATTTTCATTATTTATGTTGGTCAAGTATGATG
id10005180	10	18326033	17539431	Forward	GAAATGTTTCATCCGTTTCTGTTGTATTGCTACTTCTGCAGACGGGCATGGGATACACGG[A/G]CCATGGAGTCACTATGTCGTTCTTGCAAATTTGCTGTGAGTTTACCATTTTATTTTATTT
id10005255	10	18436475	17649873	Forward	GCACCATGTCCATGCCTGGCTCTTGATGCAATTAGCCCGTTGGAGTCGCTTCTTCGGCTT[T/C]GTTGAGCTTCTAGATCTCACTGCCTCTATTGAACTCCCCCAATAGCATCACGCTGTTGTC
id10005370	10	18663606	17876799	Forward	GCAAACTAATGTCAATAGCTAATTAATTGCTATCGCATTTCATCTGCATGCAAACAAATG[A/C]TCACATGCATACCTATATGTAGACGGCCCCCGGCGATACAGTACATTATATTCATCAACA
id10005402	10	18732889	17946082	Forward	TGTTTTGGTTTCTTGCCAAAAATTTATTCTCTGCCTCGGTGTGAGAGGGAGAAAGGGCTC[T/C]CAGGACCAGCCATCGCCTGTGGTGGGTGGATTTTGTGCGCCACAGTGCGGGTGCGACAGC
id10005475	10	18795479	18008672	Forward	ATGGAGCAAGTCATGCTTGAAATGGATTGAGAGTTAAAGATTAAAGTAGATCAATTTGAA[T/C]GAATTCATAAAAGGAGAAAACAAACCAAATACTCCTTGGAGCCCCACATGAGGATACTTT
id10005619	10	19051593	18264786	Forward	CTGATTCTCATTACTTGGTGAATATTCCATAGTGAATTCACTGCATTCTGACCAGATGAA[T/C]TGTTCTTTGCAGGAAAACAATCCTGCCATTTGCTTTGCTGATGTAGACAAAACCAAAGAA
id10005716	10	19249491	18462684	Forward	TCAAATATTTACGACTAGAGCAAGCAGCTGCTTGCGCTTAAATCTTGTGCTTGCTGCATT[A/C]AGAGGGGAAGACATGTGAGACAGGTGAGGCTCCCTTCTCAGCACGGCATAGCATGCTGGT
id10005853	10	19482754	18695947	Forward	TTCTGTTCGAATCTTTTCGAAGGGTAGAAAGTATTCAAACTGCGCTTGGTTCTGATATTT[A/G]CAGAGCTACCTGTAATACTGTCATCCTAGAACACTTGCAAAAATTTACAAGTGCTTAAAA
id10005921	10	19599576	18812769	Forward	TGCGTTCCACTTTCGGTAATCCTGGCATATAGTTCTTTTGCAGCAGCAGTTCTTCTGGTG[T/C]GAAATAAACCATGCAGAATTATGTTATATGTAATAATATCAGGATTAACACCATTGCTTT
id10005962	10	19674352	18887545	Forward	CTGGCCCGGATTCGGGCCACGGATGGCTCCTGATCAAAGCTGCCTCTCCAAATCTGCCGG[A/G]CCAGAAAGAGACTTTGGGCAAGCAAGAAGGCATCTGGTTCGTGTGATGCCGCACCATCCG
id10006100	10	19833428	19048535	Forward	TGTAAAATCAACTTCAACTCTTGTTCTATGTTACTCTTTCCAGAAGAGGTTACTTCCATG[A/C]TCAAAGCAACCTCCAAATCATGTATGGAAGATGAATAGTTCCTAAAAGATGCATTTACCA
id10006161	10	19978883	19193958	Forward	CAACTGAACAATCATTCCAAATTCCAGAAACAGCATCACATAGCACTTTCCGGTTACCAA[T/G]CTGCAACACGATGAAGCAGAAAGAAGGGAATAGGAAAATTTAATGATTGTTTTTTTATGA
id10006328	10	20426137	19641188	Forward	TTCTCCTTTTTACCTTGCTGATATCTAATACAACTACTATAGAGTAATCTCGAATCGGTG[T/C]ACTTGCATTCGAAACAACACAGTGGCTGCCACCCCCAGTGTGCGCGGTTGTTTGGAGGTC
id10006353	10	20549302	19764353	Forward	ACTCAGTTTATTCTCAATGTTTTCACTTTATAGTTCGAAAGTTTAACACAATCTGTTTTT[A/G]TTAAATAGTTCCTAGTACCTCCCTCCTCGGTCAAAGGTGGTGGCATCTCATTTGGAGGCT
id10006450	10	20885755	20100790	Forward	GCAGAACGCCACCAGCGCGACGGCGCCGGCGACGGCGGCCAATGCCGGTGAGTATGAAGA[A/G]TCGCCGTCCATTCCCATATATGGAAGCTCGTCGTGTGCGCGATATGCTTGCTGCTGCATG
id10006599	10	21385485	20600520	Forward	TCCGAGTGCCTCACAAAATTATTAGAATGCAGAATATTTTGGAACCCGTCAGCAGTGCTC[A/G]CAGTGTCGCCATTTGGAGCTTGTATTTTGGCCACAACACCATCTTCATCCCAATTTGGTT
id10006757	10	21939764	21154799	Forward	TCACAATCTTAATGAAGCTATGGACGAAAGTACAATACCTGTGACAATTCGACGTGGGCC[T/C]AGTTCCTTTACACCATCCAAAAGCCTCGAAAGAGACTCTGGAGTCCTTGCATGATCAACG
id10006910	10	22344769	21559804	Forward	CGTTCGTTCTATCTCTTTTTTTTTGGCATATGTTAGGGAGTTAACATTTGAAGATTTGAC[A/G]ATGACATCTATTTTGAGAATGGAGGAGCTGTTTGGAGTAAACTGCATTAAGATACATGTT
id10006933	10	22392036	21607071	Forward	ATAGATGTCTATATTCTCACTAAGTTCATATTCATTAATTCTTTCTTCAGACTCAAGGTT[A/G]AGTGCTTCAAGGTTGTCGGGTTTGATTCTAGCTCCACCACGCTTTCGTACCTCTGAGATA
id10006963	10	22497017	21712052	Forward	ATTGACTAGCACCTATGATTCCTCAAAAGGGCATATAAAAGACTAGGTTAAAAATTGGCA[A/G]CATGACATACACAGAAATAAATATGATAGTCGTTTTGAGGATTTTGCTAAATGCTTGTAA
id10007079	10	22942721	22157756	Forward	CTATAGGTATGTTGAATATGGTACAACTGAACAAATGTCTTTGATTTAACTCTATGTTTA[T/C]TTACATGCAAGATATTCCCTCTGCTCTCGACCCAAAACGAAATGGCTATAAATAAAATCT
id10007152	10	23030605	22245640	Forward	CGCTCTCCTTGTTCATCTTCTTCTTCTGCTGCTGTTGTGTCCCTCTGCAAGGTGCTCCTG[A/T]TGGTCCTGGCTCTCATCTGCACCCTGGAAACTGTCTCAGTAGAAGGAGGTAAATACTTCC
id10007165	10	23103229	22318264	Forward	TCAAAGTGTGTACTTTTGAGACTTTGTGTGAGCAAAAATGTTTGACCTCATCATTGTCCA[T/C]GGAACCAATTCTGTCCAGACATACATTATCATTGACCAATTGGTACATTGTCGATTTCAC
id10007190	10	23171119	22386154	Forward	TTGATATGGGATAAAAGTAATTCCTTGCTCATGTATTACTGTGGTTTGTACCGATTGTTG[T/C]AAAAACCTTAGGCCAATTATCATGTCATCACTTATCATGGATAAGTTTCTTATTGTAATC
id10007338	10	23508907	22723942	Forward	TACCAAGAACAAATGCAACTATTATTCTCCTTACGCATTTGGTGGATTATTCATATAAAC[T/C]TGCTGCTTTTATATATTCGATAAAGAAATCTGATGTATGTCGATCGGACTTCATTCGTTG
id10007377	10	23615996	22831031	Forward	CCAAGGGCCATTCATCATATCAACATTCAACATTACATAAGTAGGGCAGTAGCAAACATT[A/C]AGGAGTGGCTCGAACCTTCTCAATTGATAAAAAAGTGAGTACACTTCCTGGAACCAGAAG
id11000012	11	5721	5721	Forward	TGGATGCTGACTTGGACAAGTACCATGCGGAAGGAATGCAAATGAGCTAGATGACCCTCA[T/C]GCTTTGTTGCCTTGCCTTGATTGCATTAGGTAGAGACAGGGGGACAAACTAGTAGGCCTT
id11000079	11	393191	393191	Forward	CTCAAAGTCAAAACACATGCATGAGTCAGGGCAGGGTTACCAAACAAGTAAGCATCAGTG[T/C]ATCATAGCTTTCCAAAGAGCCATACATGATCTATCTCAAGAAAAAGCTAGCTAACCAATC
id11000118	11	618389	618389	Forward	AAAATGAGCTATTTTGAAGTATTTCTATAGTTGCAGTATGCTTGATAACAAATCTTACTT[A/G]AACAGCGACATGTAGTTGGCTAGTTGGCAGTGCTTCTTACATTGTGTTAAACCATGGTAT
id11000138	11	760943	760941	Forward	TAGAGCCTGTTAACAGATTTGTTGGACCACCCTAACCCACTTTGGTTATGGAAGAAATTG[A/G]TGAGTAGGAGCTATTCTACCAAACTACCGAAAAGGTGCCCTTCGCAATTCTACCAAGAGA
id11000257	11	1182567	1199697	Forward	GAGCATCTCGTGGCGAAATTAGCCAAGTCCCGCTTGGCGGGAGCGAGAGACGCTGAGACC[T/C]AGTTAATCACACCGTTCCCTCCGAGTCAGTTTGAGTCGGGAGTGGAGATTGAGGCGGCGG
id11000399	11	1473671	1490801	Forward	TGTCAATAAGCTATCCCTTTGATCACACTAAGCTCCGGCTACTCAGCTTGAATGGATTCC[T/C]AGCTAATCTGAATCAGCAAACAGGAGGGGAAAAATGAAGGGTGGATGAGAAATGTCTTGA
id11000622	11	2095277	2109264	Forward	TGTTTAAGCCTTTCATCATCGCGTTTGAAAACAGAACCAAGACCTCTGTCTTTATCTGCT[T/C]GAGTCATCAACCTTGGATCCTGGGTTATATTTGGATCAGCTAGTACATCACAGTCCTGAG
id11000750	11	2421700	2435687	Forward	ATATTTTTGAACGTTTTGGAGTCATGGTTGACTGGGAGGATGAGGACGAGGACGATGATG[A/G]TGAGGAATTTGAAGAAATCAACAAGGTAATTTGATTTTTGTGTCCAGCCAGTGTAATTAA
id11000784	11	2500288	2512980	Forward	ATGTTGTCTTGCTACCTTTTTTAGTTTGTACGTAGGAGATCTGCAGGAAGTTCATAGGAA[A/G]CAGTAATTTCCTACCAAATTGTAATGTTACTTAGCCAGTCCTACTCAGCAATGCAATCGG
id11000858	11	2726164	2738856	Forward	AAGTAAAGTGAGGACGCGTTGATTCTGGAAGGCCATGTGGCACATGTTACACGCGTACGT[A/G]CGAACCATAGCCTTGCACACGCCGCTCCATTAAAATTTTGGTTTCTTCTTCTCCTTCAAT
id11000980	11	3074100	3086792	Forward	TTGAGCTCGTCAGATCAGCAGACAATACACAGTTGGTGTATTGCACTCGTCTGATTCGGA[A/T]GAGTGTCCTGGCTCTGCAATCTTTTTCACCCTTGCAGTACAATTTTGACATTCCCCATCA
id11001107	11	3375436	3388128	Forward	AGCTTCGAGTAACCTCTTCAGGGTACTAACTTCAGCTTCAGCTTGTTCCCAACCTACAAG[T/C]AAGTCAAAAATAAAGTTCAATATGAATTTGGTTCCATATTGGAATAAATAAAACTATGAT
id11001161	11	3500517	3513209	Forward	AAAAACTGATCAGAAACATGAATCTTGTCTTCTAGAATAGATTTGATCATCAGTTGACAC[A/G]TGCTATATACTCCCTCGATGTCTCTGTCCCAAAATAAATGCGCACTTCTAGTTCAAATTT
id11001412	11	3673258	3685950	Forward	CAGGCCATGTCGCCGCTGCCGTCGTCTACCCTGAGTATCCAGGTCTTGATGATGAAGGCA[C/G]CGGTAGAATGGCCGCAGTAGGTCGGGCCGGGGCGGCCGCAGCAGCAGCGGGGGATGACGT
id11001422	11	3690805	3703497	Forward	GAGATGAGGAGGAGAGGATGCGGTGGATGAGAAGGTGTGGTGCGGTTCGGCTTGGCTCGA[A/T]TTAAGGGTGGCGTTATTTTTAAAAAAGCCGATACCTATAATATATTATAAGTGTCAGTTT
id11001559	11	3942492	3955184	Forward	GTGTAGCTCCTTATGCAATAGTTCAGCGCCGACACACATACACTTCTACTTCCATGACAA[A/G]ATTACCGGCCCCTCGCCATCCGCTGTGCAGGTGGTCAGCCCACCGAACAAAACATCACCA
id11001683	11	4232395	4245087	Forward	TGCAATCTCAGCATGATCTTTGGTCCCAGAAATTTGGCGCTTGATGTTGTCTTTCTAATG[A/G]TTTTTGCAGGTGCCACATCCGTTGTATCGGCCAACAAAGAACAAGCTAGTACCGTGTGCA
id11001759	11	4399467	4412159	Forward	CAAAGCACATACTTAGACAACCTATCCATCTTACAAATCCGTATTGTAATCACACGCTTA[A/T]TCGAACTGTATATGTAGCTTAAGGCTGAGAGAGCTTTGCAGCAGGTTCAGACTTCAGATT
id11001766	11	4401999	4414691	Forward	TCAGAATTTCAGATTCAGCGTGTACAAGTGCTATTGTTCTTAATCTGCCTCAATTATAGG[A/G]AACTTGCTCGAGGTGTAGGACGGTTGGCTCGTGCATGCCAACTTCTATAAATTCTTTAGT
id11001913	11	4836372	4849064	Forward	GTTGATTTGCATAGTCCTATTGATAAACGGAGGTGGCTGTTTTTATAGGTGGTTATTTTC[A/G]AGTTGCTTTGGTTACTGAATTTTTTCTTGAATTTATTTATGCAAATATTGAAGTCTTTAG
id11001993	11	4974175	4986776	Forward	ATCTCTTTCGATGATATCATTCAACAGGGTGACAAACTGAAAACAAAGAATTGCAAGAAA[T/G]ATTGGAATGAACACAACAGGATGACCCAGGTATGATGATGATTACAGAAAACTTTCAGGA
id11002142	11	5199161	5211762	Forward	CTTCTTCCTTAATTTTGGCTAGGAGGGTGCCCGCGGGTAGCTCTTTATGATGGAAGATTG[T/C]GGTTCCTTTCATTCCATATCTCCTTGACGACAAACAACAATAGTGTCCGCAATGCCTTCT
id11002205	11	5356409	5368950	Forward	GGTCGTGCCCCGCTCCTCGGATCGGTTCAAGCACGTGCTCAAGTCCGCCTGTTGGATCTC[T/C]GAAGATATGCTCGCCATGAAAATGGAGTTCTTGAGGAGCACTCTTGGTTGCTCCGAGGAC
id11002345	11	5575643	5588184	Forward	AGCACTTTTATATTATGCCACTAGGAGTGTGAATTCCTTTTTTCCCATGCCACTTTTTGT[T/C]GTTCAATGTCAACTCTCCACCCTCGACACGCCGGCGAGTTTCTCCGTCCACCACATGCCA
id11002440	11	5782075	5794616	Forward	AGAACCTGATAAGCTCAAGTACTTGAGTTCCATGAGGCTACCCAAATCTTCCGGCAGACT[A/C]TGGAGATCGGATTGCTGTGATGATAAGTTCAAATATTTAAGTTTGGTGAGGATGCCAAAA
id11002470	11	5798974	5811515	Forward	GTGTCTGCTTCCACCGATTGGATCACCAATCGCTTCCGCCACCATCAACCTGAGCACCAT[A/G]TCTAGTCGTCTTCTTGTTGATTGCAACCATCGAGCGGTCTAGACCGTCGCCTGAAGTGTT
id11002631	11	6048818	6061359	Forward	CTCCGACGCCTCCCGCAGCGGCAGCGACGTCGTGTCCGGGTGGTACTCCTTGGACAGCCG[A/C]CGGTACGCCGCCTTTATCTCCTCGATGTCCGCCTTCGGTTCCACCCCCAAGAACCTGGGT
id11002764	11	6621411	6633952	Forward	AGCATCTTCTTGTGCATCTCATTACCATTCCATTGGATTTTGAAGTCTTTATGCAGGTTC[A/G]ACAGGGAGAGCTTCTTCAGGGAGTTAAGGGACTCAATGCCTTGAGGGACCTTGTCCAGCT
id11002801	11	6867356	6879889	Forward	CGGTGCCCTCCAGCATATTGAAGGTTTATATGTAGTGTCACTCCCAAAGCTGGACACTAT[T/C]CCTGAAGGCATTGAGTCCCTTAGGTACCTGAAGAAGCTGTGGCTTTTGGGTCTGCATAAG
id11002869	11	6998799	7011332	Forward	AATCTTTATTCCCCCCCCCCCCCCCTTCATGAAATCTCACTTCAAGCAGAGTGAAAACTT[T/C]AGCTCATGCATGATCATAAGGTCAGGCTCAAACAGTGTGTAGGTGCCAATGCAAAAACTT
id11002915	11	7238056	7250589	Forward	GAACCATTTGTTTCTCTAGAATTTTATATTTACTGCCAATGGGAGTATAAATTCGGAATC[T/G]TTATTCAACGCAGCTGCATTTTCAATTCACACTTTTTTCAGATGAAAGTTTTCACATTAA
id11003041	11	7825543	7819076	Forward	ACATGATCGTCATCAGGCAATTCATTAATCTTCACTGATTTTCTTGCTCATGCATTTCAC[T/G]GATTAACACGTGAATTTTCTGTCCAAAATAATGTTGATATGTTGATAGGCAACTCATGAT
id11003121	11	8071975	8065508	Forward	CCATATACAGACTTGTGAATTTTGGGTTGCATTGATCGTGTCAAATTAGTGTTCTCAGCC[T/C]ACTTGTCCGTAAGTCTGATTCTCCACAGCGTCAGATTAATTGATCGTCTATTTTGCTATC
id11003236	11	8468863	8461261	Forward	AGCAACACATACAGGGAATTAAGCTTCTAGCCAAAGCATCTTGCAGCCATGAAGATCGAG[T/C]GAGATTTCCACATGATGAAAGGGGACAGTGAGTTCAGTTATGCCAAGAATTCAAGGATCC
id11003256	11	8552370	8544768	Forward	CAAGCAAAGTTCACTCCCTGGATGCCCATTGCTACTTATGTTGTGGGCGCACGAGCGCTT[T/C]GACATTGGGAGGCCTCAGCTTGACTCGTACGCAAACTACGGTTTGCAAGAGATGTACAGG
id11003396	11	8882484	8874882	Forward	TTCAAAATTTTAGTGATTTTTATTATCAGGAATTTTCAGGATGTTACAGACACGCCCGGT[A/G]GGACCGATTAGAAGTCAGAATCGCAATACATTCTCTCATGGCTGAGAAACTTGCCACCAT
id11003464	11	9021350	8954748	Forward	TGAGCATCCTCTCCGTCAGTGTGACGCCGTCGAACGGCTTCGGGACAGAGCCAATTCCCG[T/C]GGCCACCGGCTCACCTGAAGCTAATCCGGCGGCGCAATCACCTCTTCTTGTTGTTGTACC
id11003482	11	9055947	8989345	Forward	CCTCCATGGTGACCATGGCATCTGATGGGCGGAGGAGCAGTGGACGGGCAGAAAAGAGGC[A/G]GCATTCGATAGGAGGCTCGTGGGCGAGCTCGGCAGACCATGAGCAGCGTATGGGCGGAGG
id11003531	11	9126288	9059686	Forward	ACAATACTCAGTACTGTCAAAAATACCCAAAAGATCTCAATGCATCAGGTGTGCAGTCTG[T/C]TTTTGCTTACACAACAAAGATTTACTCAAAATGAAGAAGGCAACATGGTGTCGTACACAA
id11003654	11	9710463	9643825	Forward	CACTATTTGAAGACATGCTTGCTATATCTAAGTACATTTCCAGAGGATGTGCTGATATTA[A/T]GGGATCCATTGGTAAGAAGATGGATAGCCGAAGGGTTCGTCACTGCACAAGGTGAAGGTG
id11003729	11	10180026	10113388	Forward	GAAAACAAAAAATACCAGCCACTAAGTTGGAATATCTCTTCAAAAACTATTTGGATCGAT[A/G]TGACCATGCATGATATTGTTGAGATTATAGACATATAATGATTTAATCTATTCCATAAAT
id11003815	11	10468778	10402108	Forward	TGCAAAATCATTTGAAAACTTCCGGAATAAAAGTTGAACAAAGATTGGGTGATTACTGCT[T/C]TAATTGTTGTTCTGTCTTTCAACCGCCCAAGGCAAGGAGAAGCAGTGTCTGGTGGGAATC
id11003845	11	10614955	10548285	Forward	TAGTTTAGGATAAAGTAAAAGAATATTTTTGATAGAAAGCCACCCACGCATGGACATTCG[A/T]AATAAAATTTCACTCACATTAAATAAGATGCCCGCGCATATGCGCGGGCTACCTTCCTAG
id11003914	11	10736428	10669758	Forward	TGCTCCCTGTTGAGGGGGCAAAACGCAAAAAAGTAAAACCTGGGTTTCCGCCCTCCTCGT[C/G]ACCGTAGCGCCAAGGCCCTAAAACCCTCCTTTCTCTGGAGCCCCGAACCTTCTCGAACCT
id11004088	11	11383686	11316788	Forward	AAGGTAGAAGGCCCTTTCCCTCTTCAGTGAAATTGCATAATTCTTCCATGTCAAAAAAAA[A/T]TTGCATAATTCAACCACTTGGAATGTATAATTGATTTCGACATATAAATATTACCTGTCA
id11004148	11	11630682	11563784	Forward	CAGCAATGTGCAGGAGAGCTGCTGGAGGGCGCCCGATTTCTGAGCATGGATCGGGCGTCT[A/G]ACCCAAAGCAATCTACGAAAAAATACAACCTATATCTCTTAATTTACCGTATTCACTCTA
id11004290	11	14561826	12288233	Forward	AGCTGGATGCAGAACTCAATTTTAAGTAAATATAAATAACTTGTATTGCTAGCATTATAG[A/C]AGAGGTGAAAACAAGAGATGTACACCATTTAAGTAAAGCACTACTGATACTATAATTATT
id11004354	11	14898502	12623580	Forward	AGTAAATGGATGGGTCCATGTACCGTCATCGACGCTTCATCACATGGAGCCGTTACACTG[T/C]GCAACAACGAAGGTAACATCTTTAAGGTAAATGGCCATCGTTTAAAAGTTTTCCTTGATC
id11004500	11	15387045	13063123	Forward	ATACGATACCCTTGTAATACTCTCGGGTGAAATGCTACAATGGTATATCCGTACGCTTGC[A/G]GATGAACTTTGTAACCATAATATACCAGAAGTATTTCTGCGTCAGTGTTGGAAATTATAT
id11004546	11	15612771	13288849	Forward	CGTCGACTCATCTTTTTCCAAGCCAAGTTTTTCTGTACGGAAGCATGGATAGCATTGCAG[T/C]CGTCGAAAATCAGTCGTCTGAATTCGTTCCTCATCATGACAAGCCTTCGGCGAGTTTCCC
id11004739	11	16147949	13824027	Forward	GCACTGTAATTTTTGTGCGTGTGTACTAGGAAGGGATTAGGAACTAATTGTGCAAACTTT[T/G]TGCTATTTTGTGACAATTTAACAATATTTGTGGATTATTCTATATGATTAGTTTGAATTT
id11004785	11	16442477	14118551	Forward	TATTTTGCTTTGTTCGACGCTTAATGTGGCTACTCCCTTTATTTTTATAGTGTTGACCCT[T/C]GACCAGGCTGACGCCGAAGCCTGTAGGATGATCGGCGACGTGTCGGTCGTCGAGTATAGC
id11004894	11	16787692	14463762	Forward	AATTCTGGGCGCACCTAGAATAATGGACCAGCATATGGTTTTTTTGGTACATGGTATAAT[A/G]CGTGGTTAATTGTAATGGGAGCATTGCGCTTGTGAACTGCACAAAGCAATGTCTTGGCAG
id11004937	11	16964179	14640249	Forward	CAGTTCCTAGAGATCTGTAGCACGTACACCATCAAGGGCGTCAGTCCCAACGCCGTCAAG[T/C]TAAGACTGTTTCTGTTCTCCCTTCTCGGGAGAGCGAAGCAGTGGTTCTATGCCAACCGTG
id11005021	11	17216890	14890167	Forward	GGCTCAAGAGGATGGATGACTCGAGTTTCTGGTTGAATTGACTCTGACGTGATCATACGT[T/G]CCCTTATGGCTAGGGGTGAAAACGACCATATTAATTTGGGAGAAATTCGGGTACCCGAAA
id11005241	11	17707206	15379041	Forward	TATTCCTTGTCGAGATCCAGCAACCGTTCTCGAGCGATCGAGAAGGCGTAGAGTCTGCGA[T/C]GGAGCTTTGTCGACATTTGTCGTACTCGTCTTAGTCGATCTTGGTGTAGAACCATAGGGA
id11005397	11	17955732	15627568	Forward	TTATGTAATTTATCGATCTTCTACCACATATTAGCCAGGAAGTAAACATTACAAATGGCT[C/G]GAACATTAATCAATCCATACATTCACATCATATCACGCACAAACAAAGTATGCAAACAAA
id11005447	11	17970004	15641838	Forward	TTTATCAGGAGGATATTGTTGGCAAATTTATCTCTCAGCATGGAAACCAGGAGAAAATCT[T/C]GTTATGGTCATTTTTCCACCCGTTGCCCGTGCGAAATTGGTGTGTGATTAAAATAGCAAT
id11005646	11	18431425	16103259	Forward	ATTCTCTCCCAATAAGTTGATATCTTGTCCCTAAGCATAGTCTCGTGCCTCACTATTGAT[C/G]AAGACTAACCTTAAGTCACCTACACACAATCAGACGAAACAACTGTTTCTGAGCACTGAT
id11005657	11	18434779	16106613	Forward	TGATGAACCGATACATGTGTCATCCTCACATGGTCCTCACACCACAACATTACATGGTAT[C/G]ATCGACCGCAGAGCTGAATGGTACTCCGTGGTTTCAAAGCGAACACACATGCTACACAGC
id11005827	11	18631216	16303049	Forward	GCCCATTATGACGATGGCCCGACGCAGGGATGATCTGAGCCATCCGATCTGATGGATGGC[A/T]CGGATCGTCTCCACGTCGTAGTAACCACCGGTGGGTGGTTATGGTGAGAACCCTAACCCT
id11005961	11	18956034	16626842	Forward	CAGGTTATGATGTGGTTGAAGACCCTCAAGCACATCTTTTGTCCTCTCAGGTTCAAGGCT[C/G]ATGCTGCCAACACTCCATGACAAGAACAACTTTTTTAGATACTCTTTATCTATAAGTCTG
id11006022	11	19036730	16707538	Forward	ATCGAGTTATTGCGTGATAGCTCAGAAGTTACCCACTGGACAGTTTTACACCTGCATTGC[A/G]CTTCCAAAATAACGAGTTTATGCTGTTTCTAGGTTCGTTGTGTGTCGATTTGATGCTTCT
id11006101	11	19261501	16932308	Forward	AGTATTTCATTATGAGATACTGTAACATATTCAAGTTGCTGCACGCTCTGGTACCGAAAT[T/G]TTTTGAACCCTTCTTCAAATGTAAAATCCAATTCCAATTGCTCGTGGGATACTTTTTCAT
id11006140	11	19313697	16984504	Forward	CGTCAAGCTTTCGATCTTTTCGGATGGGTTTGTGTTTCAGAGCATTTCGATGTGAATAAC[A/G]TAACGCGGAAAATTCTCAGTTCAATAGCAAAGAGAAACTGTGATTATATACAATCTAGTG
id11006228	11	19637278	17308085	Forward	ACTACACAAATAAGCAAGAGATCGAGAGTGATGGATCATTTAGAGCAGGTGTGATTTCCT[A/G]TATTGACAAGTTGGTTGATGATGAAGATATCCAAGACAAAATAATTGAAGAACTCAACTT
id11006335	11	19859216	17530033	Forward	ATGGCGGGATCTCTGCCTATTGAGAATTACCAAGGCCACAAACGGTAAGTTAGCACGCGA[T/C]CCATGTTGACTTCGCTGAGTGCCCGGCCGCCTTGCTTTTGGGCTGTTCGCTTGACTCTTT
id11006351	11	19920762	17591579	Forward	ATATTAAATATTAATTAATTGTACCCCCTTGCTGATGTGCCAAATCATGCACTAAATCGT[A/T]CTTGGCTTAAACAATCCATCTACTAAACATTGTTCCAATTTTAACTAACTCAAATCAAAC
id11006398	11	20116566	17787383	Forward	TTCTGCCCCTCTTATGAGAATCATGGTAGAACCCGATAGCTCATGGGTGATCTGCTGCAT[A/C]TACAAGAAGAGGCAGCGTGCCCCGCCTGTTGTTATCCCTCCTGTCATTGGCGATGTAGGG
id11006547	11	20254335	17925151	Forward	GACCTACTGAGAATTTCTTTTTCATCTTCAGAACAAGGAAGAACAAGAGGAAAGAGCAAA[T/G]TGGCATACACACGGATGACAGAGTTGCTATTGTCGCAGGTGACGTGGACCCAAGTGCAGG
id11006588	11	20322378	17993193	Forward	GAATGTGCTAGGATCAGAAGAAAACAATCATGAACACATCCACTGCATAGTAGTTTAGCA[A/G]AGAAGGCGCATACATTGTTGAATAAAAATGCTTCCTGAATAGAGAGAAACGTTTCATGAC
id11006680	11	20520433	18191248	Forward	CTAAAGTTTTTACCAAGCCAATAAACAGTCAATACAATATACTTCCTAAAGTGCAAATAA[A/G]TTTTCAGGAAAGGAAAATAAGACGTGATATAATCATAGCTTTCAGGATCTGAGCATTCAA
id11006712	11	20573468	18244283	Forward	GACACAAAGCAAAAGAAAAATAAATGAGCATGCTACCACAGCCAAAATTAATAATGGCAG[A/C]CTCTAAAACCACAAAGTACAAGGTTTACAAACCTCATCTCGTTGGTCAGGTGTTAGCATG
id11006897	11	20894789	18565483	Forward	TACTTTTCCTTGGTATACCTTGATCTTCCTTTTTATTTATTTTCTGAGTCTTGCCCTGTG[T/C]AATTATAGGCTGGAGAGCACAAGGATCTTTCAGCTCTAGCTAGCGTCGACCTGAAGAGAG
id11007012	11	21001903	18672597	Forward	GGTATAACTGTAAGTCATTTGACCAGACAAATTTGGTAACCTATGAGTCTGGTTTTCCTT[T/C]GAACCATTTATCTGCCTCAGAGCCTTCAAATTGTTTTTTTTTGGGTTGACCAGAAATGTC
id11007104	11	21175579	18846273	Forward	GTTGGGCTCTATACTGTATTCCATCCAACATCTGAGAAACGATCTAATGCATTCATCCAA[T/C]GGTTCACAATTTGATGATGACGTGGAAGCACGAGGTTTGAGCTTTTGGCCTTAACTTTAT
id11007186	11	21249580	18920274	Forward	CGAAAAAAATATATGGAGACTTTGGGGGTTCTGTTAAAAATCCTGTAAGATATTTGAAGG[T/C]AACTTATTATGTCAGGAAGAATTTTAACCGAGTTTTTCAAGGCTTCCAGTTTGTTTGAAC
id11007320	11	21462009	19132703	Forward	TTTCCATTTTCCCCTCGTGGGGGTTGCCAACTGTCTTGGATTTACATTGCCGATGTCCTC[A/G]ACTTCCTCCACCGTCTCCTTAGCCACCTAGACATTGATTCTGCAATTCTTGCAGGTATCT
id11007518	11	21890828	19520865	Forward	CAAATTTGTGGGGGGCCATGCCGAGGGAGGGGGGGGGGGGATATGGGTCTTAGCTGGTAA[A/T]AGAAAAGGCCATTGAGTCATTCTTAATGTAGACCGTCTAAAAATGAACAGGAGCCCAGTT
id11007523	11	21892776	19522813	Forward	ATATAATTACTTGACACATGTTATGCTTTCTTTGTACAGAAATTAAAGCAGTCAAGAAAA[A/G]AAAGGAAAGAGCAAAGGAACTCGAGGGCATAGATATGAGCAACATTATCACAAGTTCTCG
id11007625	11	21973835	19603872	Forward	AAACTGTCAAGGGCCTCAGTGAAATTTTTCATCCAGCACAACTATTAAAAAAATTTGTGT[T/C]GCCATCACTTCAATTCACACGTAGAAAATGGATTGGTCATATTTAAATATATGTCAGTCA
id11007694	11	22230184	19886378	Forward	AATTTGATTATTACATTATCATGATAAGCTTTTGGTATCAGCGAAGTGCAAATTTTCCAG[T/C]CATGTTGTGCTTAAATTCCAACCAGAATCACGAATCTTCAAACATGGTTGCTTGTTATGA
id11007744	11	22336574	19992768	Forward	CTCAGGATAATCCTTATTACTGATATAATCTTGATCAACCTTCACCTCCTGGAAGTTGCA[A/G]ACGTTGCCTCACGACTAACCGATACACAAAGTCTATAATACGCGAGAAAAACCAATATTC
id11007791	11	22515354	20171543	Forward	CTTTCCGATCTCTTCAAGGACAGGGATATTTTCTTCAGTTGCAATCCTCTCATCAAACAT[A/C]GCTTTTCCACTTTTGTTCATCTTGTATGCTCTGGCGAATTCAGAGACTAGTCCATATTTC
id11007803	11	22522119	20178308	Forward	ACCTTTGTCATAAAACCATCGTCCAGAAGTATGTTGGATGGAATGACATGATCACCATGC[T/C]GAAGAGCGATACGCGACGAATGGAGGTGTTCTAATGCTCGTGAAGTCTTACTTGCAATCT
id11007840	11	22619825	20275996	Forward	TAATCTCAACAGAAAATTCCAGATGATATCGGAGCAATGAAATCATTGCAATCACTTGAC[T/C]TGTCAATGAACCGTATTTCCGGTGAAATCCCAATGAGCCTGTCAGACTTGACATTTTTAA
id11007903	11	22874985	20531130	Forward	CCTGGACCTCACACAGAGTCTCTCATCTGGAAACATAACTGAGTTAATTGATAATTTGGC[A/G]AAATGCCCGGCCAGCAAACTGCAGCAATTGATTTTGAAATACAACAATATCACAGGCATC
id11007973	11	23091832	20747976	Forward	CACTGATGACTTTGCGTGCGAGACAGATCGACTGATAGCTTTGCGTGCGAGACCGATCGA[T/C]TGACTACTAGCCCTGTAATTCTTTCTTATCTGACCGTGTTGGACACGCATATGGACACAT
id11008036	11	23288639	20944782	Forward	TCGGCCCAAAGTTCCAAATGACATAGTTGGGAACCAATCAATGGTTAGTGCTTCTGCTTT[T/C]GGTTAAGCTGGTCACATACATCTATGCACAATTACTTAGTATGAACTTATACATGCAGGT
id11008054	11	23315869	20972012	Forward	TGCTATTGCACATTTGACACTATTTTTTTTATCATTTGTGTATTTGCTTCCATTTGTACA[A/T]GTAGCAATTTTGATAAACTTCCACAAGCGTGGCAATTTTGACATACTATGGATAAATTTT
id11008159	11	23738490	21394627	Forward	GATTTCTGAAACTCAGAACCATGTCAAAAGCTGATGCAAGAGACTGCTCATCAGGTAGAA[T/C]ATCACTTTGGCAGGAGCCGGCAGCACGATGATATCTTCCAACAGTCGGTGCGAATTGAGA
id11008214	11	23886691	21542828	Forward	TCCTAATGTTTTACACCTTTACTTTCCTTTTATTTATTTTGGCTTCTGTCTGTACAGGAT[T/G]TGGCATTAAACATGGAACATATGTCCTGGTTTACCTAATTACCTTGCTCCATTACTGAAG
id11008271	11	23994010	21650147	Forward	GGCATGGCTCAAGTATGAGAAGAAAGGGGAGGAGCCGATATCCGACCTCCTCAGCTCGTG[T/C]GGCAAGTGCTCTCAGGAGTTCAAGCTGCTGGATTTCGTGTCGCAGATCTCCACCGGGTCG
id11008311	11	24053619	21709756	Forward	CGCCCAGAAGCTGAGGACGGTGAAGTTGTAGCCGCCGCCGTAGTGGTACACCGTGTGCTC[T/G]CTGCTCGGCCAGCTCGTCGTCGGCTCGGCGACCTGCAGGCCGGCCAACAAAACGTCACAC
id11008403	11	24157449	21813586	Forward	TTCTTTTTTTTCTTAGAATTTTTACGATTTTCCCTAATTTATTAGAGCGTCACATGGCAG[T/G]CTAAGAGTGTTTTAAGGAAGTTTCGTGGTTTTTTAGTATATAATAATACATAGAATAATT
id11008429	11	24175850	21831987	Forward	CCCCACTTCTGACTGCCCTCCAAATTCTGTAACCAATCAGCTTTACTTGTTCTCAATTGA[T/C]GTATTTCGTTCCTCAGTTCATATCGCTCTCGCACTTTGTTTTTCAGTACCGGATGAAAGG
id11008525	11	24389247	22045384	Forward	TTACAATAATCCCCACTTGTATGGTCATCACTGCTATGATTCTTTGATGATTACGACGAT[A/G]AGACCCTGATGAACGTTGCCTTTGCATCTGATTTTGATTGCAATGTTATTCTTTCAGTTT
id11008678	11	24485774	22141911	Forward	TTTCTGGAGTGCAGAAGGCAAGCTTGTATTCTCCCTTTCTCTGAGAGACCGCAGCGACAA[T/C]GCAACTGGAGCCGAGGTCTAGCTCAGAGGAAGAGCTCGAGCTCGAGCCAGCGTTGGGCGG
id11008729	11	24499344	22155481	Forward	ATCGCATTTCAAAAAATATATTCTCCCTGTGCTAATAGTGTATTACAAAGGAGCATCATT[T/C]ACTCCAATCTTACATGTTTACTGTGGAAATAGATAGTGCTTCCTATTATTAAACACCTAT
id11008823	11	24765065	22421202	Forward	CACACCTCATGTCCCCATCATTTCGCACAATGATCCGATCATTATTGCCATTTGGCGATC[T/G]ATCCAGGGCCACACACATTATTTGTCCCATTTTTAGTTTTAGAGATACACTATTATAATA
id11008862	11	24866248	22522385	Forward	CAAGGGCAAGGATGACTCCATTTCCATTACTAGAAATGTGACTTGCTACAGAGGTTCTTA[A/C]ATCCATCAGATTTTAAAGATAAAAAAAAGCTGAATGTCAATATAGGTCCCTTTACTGAAT
id11008945	11	25019069	22675206	Forward	GCAACGTAAGCCGGCCCGCTAGTTTCTAGGCCAGAAGGCCCATGAAGATATCATTTTGTG[T/G]GCCTAAATTCCGGCCCATCTATGTTCGGCCCATCGATAGGGTTTCCTCTCGCCGCCGCGC
id11008951	11	25020958	22677095	Forward	GGTTGTGGTTCCAGAAGGCGCAGCGTTTGGCAATAGGTGTGGTCGTATGGAGGTGTGGTC[T/C]GATCTACTATGTGCTCTCCGGGCTTCTGGCAGTGTAGCCAAGACATTGCTTGTTCTGACC
id11009094	11	25396571	23052708	Forward	AACAGACAAGAAACAAATTGCGGTAAGTGTTATCAAGAAAATATATATGTGGTCACGAGA[T/C]TAGGTTGTGAACCTAACACTTACAACAGAGTTTGTGTTCATGAATATATTAACAGAATTA
id11009117	11	25400557	23056694	Forward	CCCTTTTCAAGAACCACTCAAACCCCACAAACTGGCAGCTAAATATCATGGAAAAGCAAT[A/C]TTTTTCATCAAAACATGTTCATATCGCACTGGATACATTCACTCAAATTGGCTCAGAGTA
id11009168	11	25523534	23179671	Forward	CGCGCAATCTGCGCGGGCCACTATGCTTGTTAATATTAATGTGGACAAGAGTAGACTGTT[T/C]GCCACATTGCATCAAGCAAACAGCTAGCACCACCGGGCCGGGGGCCGGTGGTATGCCAAT
id11009230	11	25756632	23412769	Forward	TATACATGGCATTATTCATCCTAACACTTGTGCTAGCTCAGGACTTCTCCGCTATGTCAC[T/C]GCCTGCGTCGTTATCTGCTCCCGCACTCTTGTGGCTCTCGGTCCCGGAAGGCTCCGAGGT
id11009358	11	26038820	23694957	Forward	AGCCATGCGAAATCCTCAGATAGTAACCGTCCATCTTCAATATTTGTTATAACTCATCTT[T/C]CCATGCTAGTTACATGCATAGCTGCCCAAACATGGGGCCTTTTAAGCTCATGTACTTAAA
id11009450	11	26264666	23920773	Forward	AGCTGGCTTCAAGAGACAGTATATGAAGTAAGTATTCAGTCCTTAAAATAACAAGGTTAG[T/C]AGCGAAAGCAAGAATTCACATGTGAAGAAAACAAGCTTAAATTTCTTGGATGATAGTCGT
id11009575	11	26647944	24303963	Forward	TGCGAATGTGTATCCTAACACACGTTTAATGAGACAAAAGCTAGCGATGTATCCCGATCT[T/C]AGCAAGTTCCCGTTGAAAGCATGGTAGTTGATGTAAAGGCGCAGCGCTCGACGAAGAGCA
id11009613	11	26686282	24342301	Forward	ATTCATCGAGGCGACATTATATATCCGACCGACGACGACGAGAGCTATACCGGCATCTCG[T/C]CTAAGAGCGTTCATCGACAGCAGGGTTGTCACCGATCTAGATCGAGCACAAAACAAGAAA
id11009687	11	26826111	24482130	Forward	GCAGCGTCGGAGAGGATTCAATTGCTGCAACTGATGGATCTGTAGTGCTGAAACAAAGTG[A/G]CAATTCAAGAGGCCATAAGCAGTGCTCCAAGGATACACAAAGCCTCTATGCTAAGGTTAG
id11009757	11	26951364	24607383	Forward	TTCTGGACAGGGTGGTGAATGAAGTGGTTTTTTCTCTCTCTCTTTTTTATGTGTGCCCGC[A/G]AAACACCAATATTTTTGGCGCTCTATCCATCCATCTGGCGCCAAAGCGAAAATAGCTACC
id11009831	11	27037385	24693404	Forward	GGGAACAACAATGTGAATTGGGGAAACCCTCCTGTGCCTGCACAAGGTGCTAATGCTGGC[T/C]CAGGCTATGGCAGTGGGAACTTCGGTTATGGATCCAGTGAAACCAACTTTGGTCTCGGTA
id11009930	11	27160692	24816711	Forward	GATGCATCCACCTTCACCTTCAGCTTCAGCTTCAGGAGTGGACATGGTGGATGCCTCTAC[A/T]ACTACTCTACTTGTGTTGCTCTTCTCTTTCCTCGTACCATTACCAGAGTACTAGACTTTC
id11009984	11	27274694	24930712	Forward	TGTGGACAACAGACTAATCAAATAATGACCAGCTCAATCGACTCTAGGAGCCGTGATTTC[A/G]GGAAACTATTTTGATCCCTCGAGGAACCATGGCTCTTCCGCTCGATCGCTCCGGCTCGCC
id11010097	11	27458466	25114484	Forward	TGTGGAACATGGTTTCATGCCTATAACTGTGATACAGTTTCGCAGTGTTGCCATCTTGCG[T/G]TTCTGCGCATCATTGACTTTTAATAAGGGATGTTGTGCACTTGTGCCTGCAGCTATGTCC
id11010223	11	27736470	25392488	Forward	TCTTCGCCCAGTTCATCACATGCACCACCTGTCAAACTACTATTACAGTACACACCGATC[C/G]ATCACATATTACAGATTCCATCACACACTTAATTACATTACATCAGTATTAATTATATAT
id11010245	11	27873594	25524107	Forward	ACATAGTAGCAGCAGCACTTGGTCCTAGTGCAGTGGACTTGGTGGTAGATTTATCCTGCT[T/G]CAGTGGCGTGCTGCTGACTGTCGGGAACACTTCCCTCAGGATGTTTACATATTGCTTCTT
id11010309	11	28046569	25697082	Forward	GCAAAGAGCGCCGGTTCGTGCGAGGATGCGTTGGCGGCCAAGAGAGGTGACGATTTTTTT[T/G]GTCTTTTCAGCGCGTGAGTTGGTGGCATGGGCTTGGGATTGAGCTATTAGGTTTTGATGC
id11010335	11	28143109	25793622	Forward	TTGATTTCTTTTTTCCAGGTTATTTTTTTGCGTTGTTTATTGAGATTTGTTGGTTCCCTG[A/G]GCGCAACATTTCTGTCGTTTCTTGGCCTGAAAATCTTCGAAATGTTTGATGCCTTCCTGT
id11010356	11	28150116	25800629	Forward	GCCCTGTCTTTTGGCCATATTTATTTGAGAAATAACAGTGGTGTTTCTTTACAATTTCAA[A/T]CCCGTGTTTTGGAACTGAGACTATGTTTTTGCCATTTCAGTAAGAGCAGGTGCTGGTGGT
id11010447	11	28318123	25968636	Forward	TTGGAGCCCTCGCCATGGAGGGAATAATTGGGAGAGACAAGGACGAGTAGAGAAACCGAG[A/T]TTAATTTATGGCCAAATACAATGAGCGCAACAGGAATGTGAGATGTGAATCTAAGGGAAG
id11010475	11	28345225	25995738	Forward	TTTCGCAAAGTTAAGGAATATATGCAAAGTGATCATTTCAATTTTCGAGCAGTTCAAATA[T/C]GCAATTGATGACTGAGGTTTGGTTGTTAAATTCGGTGGGCAAGTCTGACAGTATATTCAG
id11010502	11	28391001	26041514	Forward	AATGCAGTTTGTGTTAGTTCACCTGTATAGCTGGATGGTAGTCTGGAATCTACTGTCTGC[T/C]TCAGCTGATTTTACACTCGAAAATATACTTGTTTGTTTCAACCCAGATTCTACCTGCACA
id11010583	11	28865178	26515663	Forward	GTGTTGGGATCAGAGTACTGGCGTTTTACAAGTTTGCTGATGCCGCACGATTGCAGTCAA[C/G]AAGGTCATTTCACTGGATTTTTGTCTCAACAATATCGGGATACTGAGTTCTCCTTATCAC
id11010603	11	28952120	26602605	Forward	TGTAACTTTTGTAGGGTAGGCAGTAGCTGAATTCTTAACCCTGTTTGTTTTGTGATTTAT[A/G]CAATGCTGCAAATCCTGCGGAGTTGTCACAGTTATTTCAGTGATAGTGAGAAATAAGGCC
id11010716	11	29028543	26679028	Forward	AATTGTGATCGCGGCGAGGGGGGGGGGGGGGAGCAAATACGGCCACGCACGACTCCACAC[A/G]TTCCGTGCGTACGAGATGCAGATGCACGCACGGTTGCAGCAAAGGGAAGGAGGAAGCAAA
id11010811	11	29206716	26857201	Forward	ACTAATTTCCGTCATAAAAATTACCAACAAAAATGGTAGCATACCGTACATCGACCGAGA[T/C]GAACATTGAACAATATGCAACAAAAACCTGCAACTATGCAACAGAAACCTAGCTTAGTAT
id11010996	11	29495809	27146294	Forward	CTGCAAATAATACATTATGTAGAACCAACCTTTTCGAATGTATGTAGTCATAGGCTTCAG[A/C]ATGTGCAATAGCCATCCAATGCAAAGCCTGATTGTATACACCAGTTGGCAGAGTAGATGT
id11011035	11	29536489	27186974	Forward	AATACCATCTAAGTTCACTAAAGATACATGGCAAGTTACTCCGGTTGCCTCCATTTTTTA[C/G]TTCTTTGTCAGGTCTCATTGATCTGTGTATTACACCAGCTACTCTGACACAAGATCATCT
id11011159	11	29665527	27316011	Forward	GTATTCGGGGATACAAGTGATACAGTCTCTTATGTTCGGAAGTGCAAGCTAATACGAGTA[T/C]TGGATTTACAAGAATGTAATGATTTTGCTGACGATCATCTGAAACACATATGCAAATTAT
id11011285	11	29847857	27498341	Forward	TATGGTTGTATGGTCTTTGCTGTGACGGGAAGAGAAAGATCGAGTGCTCTATTGCAACCG[T/C]AATCTGTATTTTGGATGTCTTGCAAAACTGGCTAGTTCCTTTTTTTTTTCATTTCAATTT
id11011434	11	30438703	28085545	Forward	TTGTGCCATAGTATGAATTGATCGACGGCATCTCCAAGGTACACAATCTGCTCAGTAGTT[C/G]GAAAGTCGAGCTCATGCATCCGGTAAGCCTCAATGACCGTCCGAACCTCTACCTTGGCGT
id11011435	11	30438803	28085645	Forward	TCCGAACCTCTACCTTGGCGTAGTCATTCGGAATATCTTGGCAATGAAACCTGTGGCCTG[A/G]TATGAACCTCCTAGTTGCAACGAGTATTTTCTTTTCCGCCCTGCCGACCGGAATCAAGAG
id11011481	11	30568694	28202129	Forward	AGGGCCGGGGGAGCTGTGGTCGTCGTCAATGGCGTGCCGGTGCCGCCTGCAGACAAATCC[A/T]GGCGCGGCCGCCGCAGAAATCGACGACCAAACTACACATGGAGACGGACTGCAGGTTATT
id11011505	11	30575776	28209211	Forward	GCTCGCATCCTACCGTCCGCTCTGCCTTGAGATTCGTGCGGTAGTTTCTGGGAAGCTACG[A/T]GCACATGGATTCTTGCACACGGAAATATTATCTTGTGGATAGCTAGTATGCAATGCCGTG
id11011607	11	30705033	28338468	Forward	CCTGATGAGGTGCTTGTGGTGAATGACCTCTGGAGTTTCAGTGCTCTGATGGACGAGAGT[A/G]TCTTCTGCGATGGGCCAAACCCCAGGGATGTTGCCCTCCGTAACATCAGCAAGATGCAGC
id11011673	11	30777970	28411405	Forward	CAATCCTCTCCTCTAAAACACTCCCTTTGGAAGTGTGGAAAATTTATGTTGCATCACCTT[A/G]GCTAGCAGTTGGTGTTTCATGGACCATCCACAAAACTGTATGTTCTTCTAGGATTGAGAT
id12000075	12	264076	264076	Forward	GCGCCCGAGCTTAGTGAGGGCAGGGACTTGGTAGAGTCAGACATCATTTATTTTGATCAC[A/G]AAAAGGATGCTGCTAATCTCACACAAGTTCTCAATGACCCCTCCTTCAAAGAAGAGGACA
id12000169	12	492219	492219	Forward	CCTCGTCGTCCAGCAGCAGGCCGCCACCAGGAACGACGACGATTACTGACTTAATTGGCT[A/G]GTCATGCTGATATACTACATTAATTTTGACAATTTAACCCTTTGCAAAAACTATTTTTAC
id12000266	12	725535	725535	Forward	TAGAGTCTAGTACCAACAGAAGGAAGGAGTTAGTTCCAATTATGTGTACGGTGCACAAAT[T/C]TTACAAATCTACCTGTAATGCATTTCGAAGAACGCTGCTCTCTTGTTGCGAGCCGGGGGG
id12000378	12	910393	910393	Forward	TTACTGATCCTGGATGTCGCAAAGGAACAACACCACTACCAAGACTCACACAACAGTCTT[C/G]TCAACGCCATCATTGATGGTGCGCAGGATGGTCGCAGCGCTGCAGAGGCTGAGGACTTTA
id12000454	12	1047051	1047051	Forward	TTTGTTTACTTTGCTAAAGAGTGGCAGTTTTTGGCACTGGGCACCTGCATTTCCAACCAA[T/C]CAATGCCATATTTCACTATTAAAAGTAGTAGTAACTGATTTAGCTTCCTAGTCACATTTC
id12000592	12	1304968	1304969	Forward	GAGCATAACAAATATCGATGCTCTTAACACACGGATTGAGAACCAGGTATCTCGTACTAG[T/C]AATACCCAGTCACTATGAGAGCTTTTGTTTCTGTTTAAGCAAATGTTTTATATTTGTATT
id12000600	12	1313521	1313522	Forward	TATTAGCCTATCTCCAAAGTCTTGATGATATCGTCGAAGTGTGCCAATTCTTGGATGATG[A/G]AGAAGAAAAGATGTATCCCCTCCTCAATGAAGTGGACCTTGGAGCCTTCACAAACTGTTC
id12000763	12	1595492	1595493	Forward	AAGGAAGAGCTTTGAAATTGCTTACTGCAAGAGCACTTTTCATCATTGCCGCTGAATAAA[A/G]AGCTAAGGAAAGTTCCGCGCCAGATAGGTATGTCATAAAAGGATAAGTAGAAAGAATAAG
id12001007	12	2173074	2173026	Forward	GAGGGTCTGAGAAAATCTCTCCTGGCATTGCTAGCCCTAATAGCTGGCTTACAAGTAACA[A/G]TGCGGGTACCTAAGCTTTTTAGATGATGTTCTGTTCGCTCTTGCATCTGTCTCTGCAATT
id12001159	12	2749961	2749913	Forward	ATTTTACGAATTAAACACTAATTAACTTAATACCGAGAATTTTATACTCAAGTTAGAACA[A/G]CAGGGAACATGGTGTTGCACTTGCACTTACTTCCTGTTCTACCCCTTAAGAGCAAGTTTA
id12001224	12	2963765	2963717	Forward	AGCTTGAAGGATGCTTATGAAAGCATTTGTTATAGCCTTATGTCTTTTGCTTAAACCTAC[T/C]GATGATCGCCATGCAGTTATACAGCTAGGATTCGGCATTATCATGACATATCATGATAAT
id12001314	12	3205210	3205162	Forward	GAACAAGGAAAAAAAGCAAAGGTCAACTTTTCATCACTATTGAAGGTATGCCACTTTACT[A/G]GGCACATTTTGCGATGATAATGTGTGGATGTTATGTGATCTTTCATGCCTTTCTAAAGCC
id12001321	12	3208559	3208511	Forward	TTTCATTATCTCAACGGGTAGATCAGCATGATCTTTAGAGATTTGTAAAGCGATATGCAC[T/C]CTGGAATCTGGAGCGATATGCCATCGATCCTAGTTAATCCTAGTGCTATTTGCCTTCTCC
id12001422	12	3516932	3516878	Forward	TCAGACTCCAACTCCTGGGACTTGGTAACTACATCATGGACTTTCTCCGCTTGATCTTCC[T/C]GTGCTAGGTGCAGCTGCCTGACACATTCCTTCAGAGCCTCATCTAAGCGGCTGACTTGAA
id12001513	12	3650678	3650625	Forward	TAGAATATGTGTTGTTGCACCCAGATTAAAGCACTGCAAGAAACAGGGCACATTTGTTCA[A/T]TGGTAGCTCTAAGTTCCTCAATAATTTGAGGCCAGAAAACTTTTAGTAAAGTGATATATA
id12001658	12	3876008	3875955	Forward	CTTGGTCGATGGAGCGGATGAGTATTTACAGCTTTTGGATGTGGCTAGTGAGACTATCCG[T/C]GCTCTTTTTGACATGCCACAAACGCTGGTCTTCTAAGAGAACATGGATTGGAAAGATGAC
id12001748	12	3989938	3989872	Forward	ATGTTTTGGCGAAGCATAGCATAGAAGCCAAGGAATTGGAGGTTGCACTGTTGCAGCTCC[T/C]GGCCTCAAGGTTGCATCTGATAGCACTGCATTGGGACTGAAGAAAGATAACATAAACCAT
id12001823	12	4083045	4082979	Forward	ATTTTCATCTACTATCTATAGGGGCACTACTGTTAAGAAATTGGATTCTGCAGTTTATGT[T/C]GCTGAAGACTATTCCAAAGACTCATTAGATAATATATTTGACGAGGATATGATGAGCAAG
id12001869	12	4159940	4159874	Forward	CACTTCTATTTCAAACAAAACCACGAAAAAAACTGTCCCAAGATTTTTTTTTCCAGTTTC[A/C]AAAGTCGAGGGTGAAACTTAATTGGTTTTATAGTTCAGTGTGAAAATTGGACTTTAGCCC
id12001985	12	4442232	4442166	Forward	TATATAGCTAGAATCGGAAAAACGGCGTCACTTTTAGTTTTACGAAAACGGTCTTGGTAC[T/G]GTCAGAAATTTCCACCGCCATTTTTTAACCCCCCTATAGGTGATAAAACAAACAACCTAG
id12001996	12	4449205	4449139	Forward	TAACATTTTTCACTTAATGCCTAATCGAATTTCTCAGGTATCCTTCTCCCTTATGTTTGA[A/C]AGAGGAGTCACCAACTGTCTAAAATATCTCGAGGCTGTCCCATGGAGTGAGCCCGAGGAG
id12002369	12	5198494	5198424	Forward	GGCTCACCTCGACTTGCCACGTCTAGGAGAGAGGGAAGATCCGAAGCATGCAAAACTCTT[T/C]CACCAGGTCACAGCAGCTAAGACGGGAGCAGACCTTGCGAAGCAAGGCAAACCGAGCTTC
id12002428	12	5614491	5614421	Forward	TAATGCACCTGGTGCAGCAGCTAATCGGGTGGCTTTAGAAGCCTGTGTACAAGCTCGTAA[T/C]GAAGGGCGCGATCTTGCTCGTGAAGGTAATGAAATTATCCGATCAGCTTGCAAATGGAGT
id12002700	12	6731595	6731433	Forward	ATTAAGGAAAATTACCTGGATAGGATTTAGCAACATGTTAAGCCTTCTTCTAAGAGAAGG[T/C]CCATTTCGTCCTCCACTCTTGCCGTTAATGAAAACAAGCAGTGGCCTTGAATCTTGTGGC
id12002710	12	6757160	6756998	Forward	TGCACTTCTGATCACTTAGAACAGTGTGCTTATTGTCTGTGCCCAATTCAGTCACAGAGA[A/C]AAAAAATTGATGGTTTCGTTGGATCCAAAAACACAAAGTAGTATACACACACACCTCTTC
id12002778	12	7010178	7010016	Forward	TGCAAGGTACATGTAGTCGTGATGCACGCGGCTGAATATCTAGCACATGCACAAGACTGC[A/G]CTCTAGAAATCTCCTATAAATACCCCATCTCACAATGAGCTAAGATCATCACAATTCATC
id12002920	12	7329067	7327422	Forward	TCGATCTAAGATGTAAATAGTACAAATCAGAAGTCACACTGTCTAGCTACAAAACAAAGC[A/C]TGTCATTTTGTCATGTAACTTCAAGCAGCAATGCATGGAGTTTTTCATCCAGTAGTATTA
id12003066	12	7666455	7664808	Forward	CGTAAATTAGGGGTTGTTTGGTTAGTAGCTAACTTTGCCAAACCACAATTGAGGCAAGTT[A/G]TGGCTCATAAATCCTTAGTCATATATTAGACAAGCTTAGTTAAAAAATTGGATTAATGAC
id12003126	12	7767282	7765635	Forward	TGGGCTTCTGGATATCTCTCTTCTCTCTGATCACAATTTTTTACCGATATATTGCTTTGA[A/T]CAGATAATTCTCATCAGCATAATTAAATTGAATACATAAATTAATTTATCACAGAATCGA
id12003332	12	8156242	8154595	Forward	TGCAGGTGATGAACAGATACTGCTAGATTGTCGGGTCCGGTCAAACTGGGCAGGTGCTAC[T/C]GGTCAGACCGGCCAGCCCACGATCTGACTGGTCGAATTGGAGGGTGTCTAAATTTGGTAC
id12003480	12	8420093	8412491	Forward	GGCTGTTGGAGGCGAATGAACTAATGGAGGGAGTCGAATAGAGGCAAGCAGGCCGAGCAG[A/C]AGCGGGAGAGGAAGCGTCACGAGCAGATCAGGAGTCGTGGGAGAGGAAGCGGCCTGACGG
id12003585	12	8827209	8825559	Forward	CGGAAACTAATTATGTAAAAGGAAAAAAAGAGGTGCGAAAAAAGAAAAGAGGAGACACGG[T/C]GGCAACCAACTGCGTGAATATTTTTTTTTTCAATTTTTGATCCAACTCCTTGTGCAAGAG
id12003700	12	9126558	9124908	Forward	TTCGCTGAACTGGCCCAGCATGGCCAGAGCTACCTGACCTAGGCATCTGACGTCCAGATC[A/G]TTCTTGGAGCCAAGAAGCTCTGCCAGAGGATCGGGATGGGCACCCCGCAGGAACGTGCGC
id12003815	12	9606224	9604574	Forward	TTACATCCAATTTTTTTTCTATTCATTGTATGATTTCCGTCAAATTTTTTGAGTGAAAAC[T/G]ATTATGCGATTGGAGTGCAGTGAGGTTGATCTGATAGATAGCGAGAAACATTTCTTATAC
id12003862	12	9862916	9861266	Forward	AATATTTAAGAAAATATTTACTACTACTGCATAGTCGATTTTTACGTGCGGTCAAAATCG[A/C]TTTTCAGAAGCGGCTGGGCTTCCCACCTGTACCCTATGAAATGAATATTTTGGCATGCAG
id12003921	12	10058450	10056800	Forward	AAATTCAAGTTGCTGCCCTTTTGTTTGAACTGATACCAGTTCATAGAAATAATTTATATC[A/T]TACATTGCACCTTGACCAGTTGCGATGACTTCATCTAGAAGAACACTGTATCCAGATGTG
id12004047	12	10468209	10466559	Forward	TCATCAATTTTGTCTTCTGTAATTTTATCCTCATTGTCTAGTGTGACTTCATCTGCAACC[A/G]CTACGTCAACTAAGTGGTCCATATGGTCATCTTCGGTTTGATCTTCTTGAAGTTGTCTAT
id12004160	12	10766968	10765271	Forward	TGAGATTTATGAGGATTTGTTGGACAAAGGCCCCAAACCGAATAACTTGTCGTATGAGCT[C/G]ATCATGTCACATTTCAATATTCTACTCAATGCTGCAAAGAGAAGGGGCATTTGGAGGTGG
id12004178	12	10798985	10797288	Forward	TCCGGAGATAGTAGCAAGGCGAACCTGCGGCCGGCGCTGGTGGTTCTCTATTCCCTGGCT[T/C]TGTTTCAGGGTGTGCTCTTCTATTACAGGACCATCTCTGCTTACGAGGAAAACAAGCTGG
id12004271	12	11138475	11136778	Forward	AGAGCAATAGGAAAGTGTCAATCAAGGTCAGCCAAAAATTTCCTGAGGAAAGAAGGTTTC[T/C]TATCATCAGTCCATGTTACTGAAGGTAATTCACATGTACCATCTTTAATGTTCTTGATTT
id12004318	12	11269579	11267854	Forward	CATGTTGATTTGCGGCCCAGTGGCCATGTTGTCAACAGAGGGAGCAGCGGACTCGCTGAG[A/G]GTCATGTCAGCCATGGTTTTGAAGGTTGGTGGCACGGGAATGGCTGGTTTCTAGTAACAA
id12004375	12	11641891	11640166	Forward	AGGCGTGGTTCGCTCTGCTGCGTAAGGTTTGTTCCCGCCTTAGCTGTCATGACTTGGTGG[A/T]GACTGCATGCTTCGCATCTTTCCCCTCTCCCAGTCATGGCAAGTCGCGGTTGACCAAGGC
id12004406	12	11842591	11840866	Forward	CTGATTTTTATTTATTTATTGCATTTAAATTAAATTGTCTCTAACGATTTGCGGATAACG[A/G]ACCTACTATTACAACCATCCCGGTTTTCCCGGCGTCAGATTCTGGCACGCCCAGTGGGAC
id12004456	12	12285388	12134661	Forward	GTGACTCATCTTCACGGGAATCATCCTTCTATGAGAGAAATAATAACTCCAGTGTAGAGA[T/C]GCTTGACAACTTGAGTAGGCTTTACATCTTCCTAATCATCTTCATCCGATGAAGGTTCTC
id12004546	12	12715753	12565025	Forward	GTAGTAGAATGTACCATAAAAGTTCCCCCAGACTATTACTGCCGGTCCAGGAAACGACAG[T/C]GATAGTGCTCCTAGGGTGTAAAAATGAAAATGAATAAAGAAAAAAGACCTCATACTCCCC
id12004694	12	13211976	13061254	Forward	ATTCTGCATGCTTCGCGTCTTTCCCCTCTCCCAATCATGGCAGGTTACAGTTGATCCGAG[T/C]GAAGAGGTTGATGGCTTGCCTAAGCTGGTCCTCCTTGAGGGAATGAACAGTAAGACTGCT
id12004746	12	13389017	13238295	Forward	CATAGGGAGTCACCTGCTGTAAGAGATTACAATCTAGCATCTGCCAAGTCCCCTGTGCAG[A/C]CACGCATTGACACAGGATTCTTCACAAAGAAGGGGAAGCAAGCTAGGCAGGCCATTGGTG
id12004819	12	13711617	13560895	Forward	ACCCAGACCACGAACGCAAAAAAAAAGCCCATATGAAGTAAAGAAGTCCATCTCGCAGCA[C/G]GAATCTTGAACAGATCAATGGCCCAAAAAACGACAGATTCAGCCAAAAAAAAAAAGGACT
id12004885	12	13846123	13695401	Forward	GTGGCTAAACTCTTGCTATTTCTTGAGTTCCCTTGCCCCCCAACTTGCCATGCTGAAACA[T/C]CTGATCAGAGGCGTGGCAAGGCTGTTCTTATGGAAGGTGACAGTGAACAGAACGCTTATG
id12005109	12	14324221	14173499	Forward	ACTACGGTTCCACCCTTCCTTCCACTCAGGTGGTATGTAACCTTCCTCTTTTTTGCTTTC[A/G]ATTTTTCCATGTATTTAGTTTGAGACACTATAAATAATAGCTGCTTTATAAACATTGAAT
id12005125	12	14382271	14231549	Forward	GCCAGCCCGAAGCCCTTGTTCAGGTTAATTTGACCAGCAAGCACTCTTGCGATCATGACC[A/G]CTGCACGAGCCAAGCCGGCCACTCCATGGAAGCCAGCGAAGAAGTTTGGTAAAACCGGTC
id12005278	12	14979669	14828946	Forward	AGCTGACCATACATCTCTCTCAACCCTGAATGTATTTGGTAAATGCAAATGTGCCTCTGT[A/G]TCATGGAATTCCTTTTCCAGCATGTGTTATAATTAGTTGATCCTAGCTAACAATTGGAAT
id12005302	12	15042278	14891555	Forward	TTTCACCCATATGTGAATCAAAGTTTATTTTATTTAGTTTACCTCTTAGATTCGTCATTT[T/C]GCTTGCTGTCGATTTTGCCTTCTTTAGCTGTGTAGTCATGATAGAATCGTTGCAGCAATG
id12005339	12	15107106	14956383	Forward	TAATATATTAAAGGTGCTAGTTTTTTTAGAAGACCGACACCCTACCAAACGAGCCGAGTC[A/G]AGAGACGGCCTTATCCGCTTGCCGAGTGGGAGGTGAGGGGGCAACCTTATCCTTTCTCTC
id12005384	12	15301723	15150991	Forward	ATTTGGAAGACTCCCCCCCCTCGAGATGCAGGTTCTTTGCCTAGCTGGTCACAATGAGGC[A/G]CTGTTGGACGGCGGACTGCCTGCGTTCCAGGGGTTTGCCTCACCCGGACAGATGTGTGCT
id12005428	12	15476647	15325876	Forward	GTGAAATATTACAATGGTATAATCGTGCGCTTGCGGATGAAATCTGTAACCATGATATAC[A/C]ACGAGTGTTTCTACACCATTGCTTGGAATTCTATTTCTAGTAATGTCATTAAGAAATACC
id12005540	12	15922269	15771498	Forward	TAACAGTGCTTTAAGTTGTAAAAATATATGCTATTTCGAGTTATATTCAAATTAGGCTCA[T/C]GTCATTGAAACACCTATAAAAAAGTATAGATAAATTAAAAGTATAGATTATGTGATAGTT
id12005592	12	16014883	15864112	Forward	TTTAGGTTTTAACTTTTTGTTTATTTCCTGTCATTCAGAATTGATTTTGGCTCACGGCAC[A/G]AGCACGATGGCAGAAACACCAGGAAAAAATTGTTGAGGTGGGAGTAATTGTTTCCTTTTG
id12005677	12	16742841	16592067	Forward	CTCGCGGATGTCATTCCTCCACAGCTTCTGCTGTCCATCTAGCTTCTCCATATCTGCAAG[A/C]TTCTCCAACACAGCATTCATTTCGGTCAACTCATGGCTAAGGAACTCAATGTTCTTACGC
id12005776	12	17343390	17192616	Forward	ATGATATAATAGAATAAGCAATGATCCGAAGGTTAAAGCATACATCGGCTGGAGGACCGA[T/C]GTCATGAAATCCAAACGATTAGATAAACAGTAAAATCTTTGTTGCGACTGGCTAAATCCA
id12005822	12	17559417	17408643	Forward	TCAGTACGTGTCATGATGCATAATAAGATCAACACGTGCTGTACTCTGGCTGCTCTCAGA[A/G]GAAAAATATGAATCAACACGTTCCCCTTTGAATTGAAGAAAAAATAGAGGAAAAACAAAC
id12005835	12	17590988	17440214	Forward	AATGCCTCGGCCGAGACAAGACCCTCCTTCAGCACTAGCCCTAGCTTGCGTATCAGGTTG[T/C]GCTACACACACGAGACCGTGTTACTGGGTCCAGCGAGCATGAGCTTGGCCGCCATCCTCT
id12005892	12	17665387	17514613	Forward	TCATTAGAGGGTAGAGTGAGTCCATTTTAGTAGTTTATGGGTAGAGTAAACCGAAAAATA[A/G]TTTGCAAGGCTAAATATTCAGGCAAAATATTTTAAGGGAGTAATTGGGGTTCTTCCTTAT
id12005966	12	17828644	17677870	Forward	TTCGTAGTATTAGGAAATGTTCGAGGGAGTACTTTAGAGAAAATGGTATGGTCTCATGCA[A/G]GAAGGATCATACTTTACAGCACAGGCAAGTGATCTGGGAGAGATTGGGATGTGTGTCTGT
id12005991	12	17836385	17685611	Forward	CAGGAGTAGCTACAACAATGTCAGGCATTGACCTTAAAGCTACCTCTTGTACCTGGTAAG[A/G]TATGCATCATTCTGTCAGCATTTAACCCAGAAACTAGGCAGAAAATACAATAAAGGATAA
id12006065	12	18103770	17930475	Forward	GGTTGCCCCATTATCAATCTTCTATGTAGTTAGGAGTTAGGGGAGCATTGGTGAGTGGTG[T/C]GAAAAAGTTGTCCCTACTGTAACATTGGAAAATTTTTACATTTCCCAAGGTTTTGCTATA
id12006090	12	18153868	17980573	Forward	ATAAAGATTGCAATAATGTTCCCACACAACTATGGTAATCATCAAGTGACAATGGTGACT[T/G]CAGTGTTAATTTTAATGTCCTTAGCTTGGTTAGCTTACTGACTTCCTGGAGGGCCGTCAC
id12006158	12	18461035	18287740	Forward	CCACATCATTATAACAAAACTAGCATTATACAGCTAATGTAGGCAAGAGTTTGCACAGCT[A/G]CCATACAAAGAATAATAATACGTTCAATTTAAAGCAAAGATATCTTACTGCTTTGTGCTC
id12006216	12	18615538	18442243	Forward	CCTTCCTTCGTTGCTTACAATCCATAGTGCCATGTCACGTATCACATCATGCATTTTAAC[T/C]AGTCTGTCATCATCAGTTTCCTCCAGAAGGCACTTGTCTACCAACTCACGAATTCGTGCA
id12006262	12	18908834	18735539	Forward	CTCAGGAGGAAGATGCGTGATGCACCTCTTTTAAAATACAACGACTAGATGCGTTGTTGC[T/C]AGCTGCGCCAATTAAGTCCAGCGGCAGACACTTAGGCTGTGTTTAGATCCAGGATGAAAA
id12006495	12	19539334	19366039	Forward	CAACAAATGTAGTACATGTGAGTCCATGACGACTTCCATCATTTCGCAAGGCAATTGATC[A/G]ACTTGCGCTAGATCTTATTTAACTTGATGGACACATGTTAGTACTGAATTAATTAATGTT
id12006515	12	19621574	19448279	Forward	GGAAAGGTTCCTTTCTCCTTTTTTGTGAGATTTTACTGCAGGAAGATGATGGCAACAAAC[A/G]CATGCTCAATGTGAGCATAAAGCCATGTAAAAAATAATGAATAGATTGTGTATTATGTAT
id12006560	12	19666867	19493572	Forward	TCATCCTGAATGTGATATGTAGTATTATTTTGTTCATCCCCAAGGGATTTGGACAATCAA[A/G]CCAGAGGGTATGAAAAATCCAACACTGCATGATTAGTTCCAGACCATGGTGTCAGCCCCT
id12006657	12	19930479	19757184	Forward	AGTACAGGTTCTTTGCCTTTTGAGACCATGCTGTACTAACGAAGGAGCCCAAAGTTTCTC[T/C]ATCAGGCAAAATAGAATCCAGATGGAGCACCAATTACTCCTACAAAACTATGTGGCATAT
id12006749	12	20805540	20632217	Forward	GTGTCCAAAAGCCTGCTGCTTATGGTACTGCTAGTCTGTTATGTACAAGTATCTTACCGA[T/C]GAAAAATGAGAGATAACATGCTTTTTTTCCAACTTTTTTTTCTAATGTGCATAGATCGTA
id12006801	12	21041644	20803173	Forward	TGGAGACATTCCCTTTATAAACAGCTGATTTTGTAAAGAAGCTGGGAAACTGCTTCATAT[T/C]GCAGATCGAAGTGTGCATCATTTGCAAGTACTAATAAAACAGGGTCATCTATTTAACCGT
id12006850	12	21390036	21172236	Forward	ATATAATCATAACAAAAAAGAGTACCGTGGGCCCGTGGCCACTTGGAGCTTGACATGTTT[T/C]CGAATTCACAACAAAAAAGGGGGGGTTTAGATGGATTTTTTTTATGTGTAGTTTTTTTCC
id12006950	12	21555117	21337317	Forward	CAGGCCAAGGGGAAGAAAGCCAGCAAAGTGATCAGATCTGAAACCTTTTGGAAAAATGTT[A/G]ACATTGCAGTTAATTACTTTGAGCCATTGGCTAACGTGTTGAGAAGAATGGACAGCGATG
id12007081	12	21819992	21582854	Forward	ATGGTTGTAGGTTTCAGATTGCTGTGGCCACTATTTTGCTTTGTAGTTTATGATTTTTAA[A/C]GAAATGGACTGCAGATGTCACAACACAACCAAAAGATGCCCCTGGTGTACTTAAGGAGCG
id12007161	12	21874835	21637697	Forward	CAGCTCCAAGAGAGATGGAGGTGGAGGTGTGCCAAACAGGCCCTAAGCTTGCACGTTCAT[T/C]TAGGCATCCCTTCAAACACCATGTTAGCCCGTTGAGTAACTTGGAGAGATTAGATTGATA
id12007213	12	22046596	21809458	Forward	TCTGCACTTCATCTCATATACCAAATTCGCACCTAGATCTTGGATTTGAGAATCACCATA[T/C]GGCCTGCTTGGAGTTCAGGAGATTCCTAACTTCTATTGTTACAAAACGAATCGATGAGGG
id12007231	12	22074633	21837495	Forward	CCCCGGCCGCGAGCATGAGCTCACGCCGGAGTCCGGCTTCCCGACGTTCGCCAGCTACGG[T/C]GACACCTGCATCTACTCCACGCCGTCCATGGAGTTCCCAGGCCTGATCAAGGTGTGCGCG
id12007298	12	22243877	22006739	Forward	AAAGCCGTAGATGGTCAGGGTGAGATCGTTCAGACCGTTGTCAGTCAAGAACTTCCCTAT[A/G]AGGCCGATACCTGTATGCGAGCTTCTGTGCTTCACAGGTGTACACATTACTGTAGCATAC
id12007407	12	22338078	22100940	Forward	ATACACAGAGGAGTGATTCTTGGTCTGGGTATGAATGTTCCTTGATTTGAATGATGTGGG[A/T]TAAAATTGCCCATGCCCAACTGTTGGCTAAACTGCACGTTGGAGGTTTGACCCTGCACAA
id12007506	12	22383248	22146110	Forward	AACTACTACTAAATTTACTCCTAGATTGCACATGTAGACAACATAATGCCCGAAATTCCC[A/G]TGCAAAAAGGTGTGCTCACCTGGCACGCATCGGGATCCTCCCGCCAAACCCTGGGATCAA
id12007577	12	22568402	22331155	Forward	GACAGCTGACCTGGAGAGGGGAAGGTTGGGCAGCAAATCGTCATGTAATGGTGGCGGCTG[T/C]GACGAACCTGTGCCAGTAACCTACAACAATCTAAATGCATATCATAAACAAAAGGGGCAC
id12007629	12	22726755	22489508	Forward	AACATGAATTTCTGACAACCTCATGGGGCGATCAACTGGCAGAGAAGTCTCAGATGTCGC[T/C]GGCCCTGACATTGTCCTGGCCATGTAGTTCGAAGCAGATTTGTTGGGCGAAGGTTTTGAA
id12007720	12	23027867	22790620	Forward	TGTGAGACTGATAGTGGGGATCCATCAGAGACACCAAGCCGTATGTCCCCACAATGTCAG[T/G]CTCTGTTTACGGATAGTCTTCTCGCAAGCGGCGCCCCGGTGTGAGATAAAAGAAATGTCT
id12007742	12	23086575	22849328	Forward	CACCCTGCACACACAAAAAAAAAATATTATCAACAATATTATTTTCTTAAACACGCATGA[T/G]AGGTGTGCACCATTATATTTTAAGACGAGACGAGAGTTAAAAAGGAATCGTACATGCCCT
id12007802	12	23234877	22997630	Forward	CTAATAGTAACAAATGACTGTATCCTAAGTGTATATTGTATTGAATCAAAATGTCACAGC[A/G]TCTTCAGGGCATTGCAGAGCCCTCTTCTGACGCCAAGCACACGCAGCATGTGATGTAACT
id12007879	12	23360204	23122957	Forward	CATGTCGACCAGGCTAGGCGTTCGACGAACGTCGAACATCCTGTCAGCGTCGTCGAAGGT[C/G]GCTGACGACGGCAAGCTCTACTATGAAGTTGAGGTGAACCAAACAGATTATACAAATTCC
id12007988	12	23491419	23254172	Forward	ATCCTGTGGAAAACAGACAAATTTCTGGTGAAAGTGTGCAGGACTATGAGCTTTTGGAAG[T/C]TTCTTTGAGATCAAGGTTGGTGGAGAGATTTGGGAAGAAATCATATTTGAATAATTCTGG
id12008136	12	23728616	23491369	Forward	TGTGTGTGTTTCACTGTGCTTCGATCGGGTTAATTCTCACTTCTCACTGCACTTTGATCT[C/G]TCGATGCCTCTCGATCTACCATATATATGCATGCTTTTTTTTCCCCTAAGAAATACTCAC
id12008178	12	23781033	23543786	Forward	GCCTCCATTTGCCATCTAACTAGTGGAGAATCCAATTATTAGCTCTTCTATCAATTGCAA[A/G]CTTTCTCTAGTGCATATGAAAAATAAAGAGTGAATGGAATTATATTGGAATCACCATAAG
id12008285	12	23933567	23696312	Forward	GAGGATGGCTTTATAGAGGAGGAGGCGGTGGGTGGTGCGCGGAGCTGGAAGACGAAGACA[A/C]GTGGCGCTCGGTGATTGGATTAGCCTGGTGGCACGGTTTTATGGGCCAACTTGTAGCACG
id12008328	12	24032630	23795375	Forward	ACAAAAAAATGAACATGACTAATCTGTGATTCTGTGGTTGGAGAGAGAGCCGGTTTCTCA[T/C]TTCAGCAGTATGTTCCATTTCTGAGGGTAGTGTGATCTCTGAATTTTTAAGCGTTTGTTC
id12008454	12	24141809	23904554	Forward	TTCTCTTGTTAACCAATCAAATTGGTGAACACCTTTCACCTCAACAATGGCAGGAGAAAG[A/G]GTATTCAAAGCAAACCATGAGTGCATAGCAGGATAGGTCTTCTTGTCAGTGATGACATGG
id12008641	12	24498080	24260825	Forward	TGAAAGACATCAGGAGTTGTTATGCCACAGCAAGAAAAAGTCAATCCACCGTCACCGAGA[A/G]CCCCGTTGTGGCGACCAGAAGCATGTGATGGCGCCATTGCTGCCATCCACCTTTCAGCCA
id12008665	12	24594227	24356972	Forward	GTGCCAATCCTACTGATACAAAGCTCCACAGTCTGGTAATGTCCAGCTCCTATTATGTGT[T/G]GTATTGTACGTGGAGTACATTTACGGTGATCTCTACTAGTAGTATTCTACTATCAGTATT
id12008749	12	24740730	24503475	Forward	CCTGGTCGGATGTGGGAAAACGGATGCTGGACCGTCCCAAGAAGTCCAGTGAACGTAAAG[T/C]CGTTCCAGCATCATTAAAATCCCAAAATAAGCTATGTGCGCTCTTAATATCCATAGACTC
id12008835	12	24910171	24672915	Forward	TATTTCTTTTCATCCAAAAGCTTAGAAAAGTCATTCTGCAAATTTTGAAGGAAGCAGGTC[C/G]TGGCATCAAGTAAACTTCTCAACTCAATCAGCTCTTCTTCCAGCCTTTCAATAGCTTTAC
id12008894	12	24948584	24711328	Forward	GCTGAAGCTTCTGGATATGCATTCCGTGATGATGATGGTTGTGTAAGTGATGGGTATGAT[A/G]ATGCTCAGGACTGGGGCAGGAGAGAGCCGGAGATAATATGCAGGCACATTGATCATGTTG
id12009153	12	25558936	25298886	Forward	GCTAGGGGAGATGAACTCTGGATGCTTGATCTTTGATGAATCTTGATGTACTGATACGTA[A/G]GATCGTTGATTTGGTATGGTTTAACTTGTGGCATGGAGGGAAGCTGACTTGTCAACGGGA
id12009256	12	25839730	25579677	Forward	GCGGATCAAGTCCTCGCACGCGCCGCCGCCGCCGCCTAGCCAGTTGGCGAGAGCCATGTC[T/G]TCCGGCATCACGAGCTCCATGTCGAGATGGCCGACGGCGAGGGAGCACGACCGCAGGAGC
id12009407	12	26057332	25797279	Forward	GGCATCTAGCAAAACAAAATATAAATACAACAGAACTACAGTTATCATGGCAATTTAGTT[T/C]ACAATCTGACAATGCCACTAATGCATTGAAACACAGCAAGAGGAGAGTGCATTTTAAATA
id12009549	12	26215583	25955530	Forward	AGACAACCCATGCATTAACTTGAATAGAATATTGGAATTCACTGATAAAGTTCTAGCCAC[A/G]CTAATACAAGCGAAGTTAGCGGAACTTAATTCTCGCCGAAGATCGAACTTAACTAATGCA
id12009654	12	26360367	26100314	Forward	GTCTGTCCATAAGCAAATATGCAAACATTGTACCCATCCAGCACTGAAGTTGCAAAAGGC[A/G]CAGTTTTCTCAAACACCTTTTCTGTAGAGAAATCGGAGAACATTACATCGTTAAAAACTT
id12009726	12	26542010	26281957	Forward	ATCTTCCTCCCCACCACGCAACACACACACAGAGAAGAAGCGAGAGAGCAAAAAAATCTC[T/G]TAGCTCCGCCTACTCCTCCCAACTCCTTGCCACTTGCGGCGAGGCCGCTGCCATCCCTCC
id12009820	12	26873949	26613896	Forward	GCTTACCATGATTTTTTTTGAAGATTGTCACTCCTTCAGATTGATGGCCTGTAAATCACA[T/C]GCCCTCCAAGTGACAGTTTGTTTAAGTTCAGTGTTAATACTCGTGTCCAAGCAAATTTTT
id12009838	12	26914446	26654393	Forward	GTGCGAAATAAGTCATGATTGGACATTCCATGTGATTTGTCAGATTTGTTACACCATAGC[T/C]GCCGCCTTGCACGTGTGCTTCCAGAACCACATTGTCCCACTGAATGTTGAGAATCAAAAT
id12009959	12	27478223	27218159	Forward	CCCTCTCGGCGGCCTCCTGGCCGTCGGCCGCCCCAGCACTGTCCTCCGGTTCGCCAAGAC[T/C]GAGCGCCGGCATGTTCTGGGAAATCTCGCCGCCACCGCCTCCTCCACCAGCGTCCGGTGT
id12010050	12	27569791	27309727	Forward	GGGGTTAGAAATTAAAGAAAGACCAATGCGGATAGTGTAAATGAAGATGGTGTTGAAATG[T/G]GAAGTGTTGCACAAAAGTGGTGAAGAAGAAAAAATGTTACATTCTCTGCAGCTTGTCGAG
id12010088	12	27606562	27346498	Forward	TTCATGTTTGATCTGATCGACACTTCTCAATTGGACACAGCAGCAATGCCTCGACTGTCA[T/C]CATTACCATTGATTCCAATTGACCAAGACTCATCAGGCACTTTGTCCGTACAAGTCCCTC
id12010152	12	27728824	27468717	Forward	TTAATAAATTAGTCAATGGTTAGATCATTAGTATGTATAGAACACCCGGTAATTTTTGTT[T/C]TAGGTTCGCCACTGGCTACAATTGCTAATCAAAAGAGTTGAACAGAATGCTTGTTTGGAG
